# Supplementary material for: Evolutionary selection of proteins with two folds
Source: Nat Commun. 2023 Sep 6;14:5478. doi: 10.1038/s41467-023-41237-2 (PMC10482954; doi:10.1038/s41467-023-41237-2)
Supplement: Supplementary file 4 — Source Data [file 41467_2023_41237_MOESM4_ESM.xlsx]

## Sheet: figure_1
figure 1
	x	y
	37	8
	38	8
	39	8
	40	8
	41	8
	42	8
	90	8
	91	8
	92	8
	93	8
	94	8
	95	8
	96	8
	31	8
	11	8
	68	8
	89	8
	55	8
	102	8
	31	9
	38	9
	39	9
	40	9
	41	9
	42	9
	43	9
	68	9
	89	9
	90	9
	91	9
	92	9
	93	9
	95	9
	27	9
	72	9
	76	9
	12	9
	44	9
	64	9
	69	9
	65	9
	73	9
	24	9
	75	9
	79	9
	86	9
	88	9
	40	10
	41	10
	42	10
	43	10
	44	10
	64	10
	68	10
	88	10
	89	10
	90	10
	91	10
	92	10
	93	10
	56	10
	57	10
	13	10
	27	10
	76	10
	86	10
	58	10
	59	10
	55	10
	52	10
	53	10
	54	10
	24	11
	27	11
	40	11
	41	11
	42	11
	43	11
	44	11
	57	11
	76	11
	86	11
	88	11
	89	11
	90	11
	91	11
	45	11
	58	11
	79	11
	87	11
	14	11
	46	11
	85	11
	68	11
	72	11
	75	11
	20	11
	23	11
	61	11
	24	12
	41	12
	42	12
	43	12
	44	12
	45	12
	46	12
	57	12
	58	12
	59	12
	76	12
	85	12
	86	12
	87	12
	88	12
	89	12
	90	12
	49	12
	15	12
	47	12
	61	12
	79	12
	52	12
	56	12
	91	12
	50	12
	51	12
	53	12
	55	12
	92	12
	24	13
	42	13
	43	13
	44	13
	45	13
	46	13
	47	13
	49	13
	58	13
	85	13
	86	13
	87	13
	88	13
	89	13
	16	13
	84	13
	48	13
	17	13
	20	13
	79	13
	80	13
	20	14
	43	14
	44	14
	45	14
	46	14
	47	14
	84	14
	85	14
	86	14
	87	14
	88	14
	48	14
	17	14
	83	14
	20	15
	44	15
	45	15
	46	15
	47	15
	48	15
	84	15
	85	15
	86	15
	87	15
	21	15
	24	15
	43	15
	20	16
	21	16
	24	16
	45	16
	46	16
	47	16
	85	16
	19	16
	43	16
	48	16
	20	17
	21	17
	22	17
	24	17
	45	17
	83	17
	85	17
	23	17
	79	17
	84	17
	21	18
	22	18
	83	18
	23	18
	24	18
	25	18
	79	18
	22	19
	23	19
	24	19
	79	19
	83	19
	82	19
	25	19
	85	19
	26	19
	78	19
	23	20
	24	20
	25	20
	79	20
	83	20
	85	20
	78	20
	26	20
	27	20
	43	20
	75	20
	84	20
	86	20
	82	20
	24	21
	25	21
	26	21
	79	21
	83	21
	85	21
	27	21
	28	21
	25	22
	26	22
	79	22
	83	22
	27	22
	28	22
	75	22
	29	22
	26	23
	27	23
	75	23
	79	23
	83	23
	28	23
	78	23
	29	23
	41	23
	76	23
	30	23
	71	23
	74	23
	85	23
	27	24
	28	24
	29	24
	41	24
	43	24
	75	24
	79	24
	83	24
	30	24
	31	24
	32	24
	76	24
	85	24
	86	24
	42	24
	44	24
	28	25
	29	25
	30	25
	41	25
	43	25
	75	25
	79	25
	32	25
	31	25
	29	26
	30	26
	32	26
	41	26
	75	26
	31	26
	71	26
	33	26
	72	26
	74	26
	30	27
	31	27
	32	27
	41	27
	71	27
	72	27
	75	27
	79	27
	76	27
	33	27
	35	27
	34	27
	39	27
	40	27
	43	27
	73	27
	68	27
	69	27
	42	27
	86	27
	31	28
	32	28
	33	28
	40	28
	41	28
	43	28
	72	28
	75	28
	39	28
	34	28
	35	28
	36	28
	32	29
	33	29
	41	29
	75	29
	34	29
	35	29
	36	29
	33	30
	34	30
	35	30
	36	30
	41	30
	72	30
	75	30
	71	30
	39	30
	74	30
	69	30
	73	30
	70	30
	34	31
	35	31
	36	31
	39	31
	40	31
	41	31
	72	31
	75	31
	38	31
	37	31
	42	31
	35	32
	36	32
	37	32
	39	32
	40	32
	36	33
	39	33
	38	34
	39	34
	37	34
	69	34
	71	34
	72	34
	74	34
	38	35
	39	35
	40	35
	95	35
	69	35
	72	35
	71	35
	68	35
	70	35
	39	36
	40	36
	95	36
	40	37
	95	37
	96	37
	97	37
	93	37
	93	38
	95	38
	96	38
	91	38
	91	39
	93	39
	95	39
	42	39
	68	39
	69	39
	72	39
	67	39
	91	40
	93	40
	95	40
	43	40
	90	40
	96	40
	95	41
	44	41
	72	41
	76	41
	79	41
	90	41
	75	41
	90	42
	45	42
	88	42
	89	42
	56	42
	52	42
	53	42
	55	42
	92	42
	46	43
	49	43
	79	43
	86	43
	49	44
	88	44
	47	44
	48	44
	50	44
	87	44
	58	44
	85	44
	86	44
	52	44
	56	44
	51	44
	57	44
	48	45
	49	45
	50	45
	85	45
	51	45
	87	45
	49	46
	50	46
	51	46
	85	46
	87	46
	58	46
	52	46
	50	47
	51	47
	85	47
	51	48
	52	49
	53	49
	58	49
	58	50
	53	50
	54	51
	56	51
	56	52
	57	52
	58	52
	55	52
	87	52
	59	52
	90	52
	56	53
	57	53
	92	53
	57	54
	92	54
	102	54
	92	55
	102	55
	90	55
	58	55
	93	55
	94	55
	101	55
	90	56
	92	56
	59	56
	102	56
	89	57
	90	57
	92	57
	60	57
	87	57
	88	57
	91	57
	64	57
	93	57
	87	58
	88	58
	89	58
	90	58
	92	58
	64	58
	91	58
	61	58
	63	58
	86	58
	63	59
	64	59
	87	59
	88	59
	89	59
	90	59
	91	59
	62	59
	65	59
	86	59
	92	59
	63	60
	64	60
	87	60
	88	60
	89	60
	90	60
	65	60
	80	60
	86	60
	66	60
	76	60
	64	61
	65	61
	76	61
	80	61
	86	61
	87	61
	88	61
	89	61
	90	61
	66	61
	68	61
	67	61
	77	61
	79	61
	81	61
	73	61
	78	61
	65	62
	66	62
	76	62
	80	62
	86	62
	87	62
	88	62
	89	62
	67	62
	73	62
	68	62
	66	63
	67	63
	89	63
	68	63
	67	64
	68	64
	89	64
	90	64
	91	64
	76	64
	69	64
	73	64
	72	64
	88	64
	92	64
	68	65
	73	65
	76	65
	89	65
	69	65
	72	65
	77	65
	70	65
	74	65
	80	65
	86	65
	69	66
	73	66
	76	66
	89	66
	70	66
	73	67
	91	67
	70	67
	89	67
	72	68
	73	68
	89	68
	91	68
	71	68
	76	68
	74	68
	90	68
	72	69
	73	69
	74	69
	75	69
	76	69
	91	69
	73	70
	74	70
	75	70
	76	70
	77	70
	74	71
	75	71
	76	71
	77	71
	78	71
	75	72
	76	72
	77	72
	78	72
	79	72
	86	72
	89	72
	76	73
	77	73
	78	73
	79	73
	80	73
	81	73
	77	74
	78	74
	79	74
	80	74
	82	74
	81	74
	83	74
	78	75
	79	75
	80	75
	83	75
	81	75
	86	75
	82	75
	79	76
	80	76
	81	76
	83	76
	86	76
	89	76
	82	76
	84	76
	85	76
	88	76
	80	77
	81	77
	82	77
	83	77
	86	77
	84	77
	81	78
	82	78
	83	78
	84	78
	86	78
	85	78
	82	79
	83	79
	84	79
	85	79
	86	79
	87	79
	83	80
	84	80
	85	80
	86	80
	87	80
	88	80
	89	80
	84	81
	85	81
	86	81
	85	82
	86	83
	87	84
	88	85
	89	86
	90	86
	92	89
	93	90
	94	91
	95	91
	95	92
	102	92
	96	93
	102	93
	102	94
	100	94
	101	94
	97	94
	98	94
	99	94
	98	95
	102	95
	99	95
	100	95
	99	96
	100	96
	100	97
	101	98
	102	98
	102	99
	-5	-2
	-5	-1
	-5	0
	-5	1
	-4	-1
	-4	0
	-4	1
	-4	2
	-4	3
	-3	0
	-3	1
	-3	2
	-2	1
	-1	2
	-1	3
	0	3
	1	4
	2	5
	3	6
	3	37
	3	36
	4	36
	4	37
	4	69
	4	7
	4	38
	5	8
	5	37
	5	38
	5	68
	5	69
	5	39
	5	40
	5	70
	5	94
	6	36
	6	37
	6	38
	6	39
	6	40
	6	68
	6	69
	6	9
	6	67
	6	41
	7	37
	7	38
	7	39
	7	40
	7	41
	7	66
	7	68
	7	69
	7	67
	7	70
	7	91
	7	94
	7	10
	7	30
	7	42
	7	88
	7	92
	7	33
	7	84
	7	87
	7	64
	7	65
	7	71
	8	38
	8	39
	8	40
	8	41
	8	65
	8	66
	8	67
	8	68
	8	69
	8	70
	8	91
	8	42
	8	11
	8	64
	8	71
	8	72
	8	73
	9	30
	9	38
	9	39
	9	40
	9	41
	9	42
	9	64
	9	65
	9	66
	9	67
	9	68
	9	69
	9	91
	9	26
	9	84
	9	12
	9	43
	9	44
	9	73
	9	75
	9	63
	9	80
	10	26
	10	30
	10	39
	10	40
	10	41
	10	42
	10	43
	10	44
	10	63
	10	64
	10	65
	10	66
	10	67
	10	68
	10	73
	10	91
	10	13
	10	75
	10	80
	10	84
	10	56
	10	52
	10	49
	11	23
	11	26
	11	40
	11	41
	11	42
	11	43
	11	44
	11	45
	11	63
	11	64
	11	65
	11	66
	11	67
	11	75
	11	80
	11	19
	11	62
	11	14
	11	46
	11	58
	11	61
	11	49
	11	22
	11	27
	11	20
	11	76
	11	81
	11	84
	11	18
	11	21
	11	24
	12	19
	12	23
	12	41
	12	42
	12	43
	12	44
	12	45
	12	46
	12	52
	12	53
	12	58
	12	60
	12	61
	12	62
	12	63
	12	64
	12	65
	12	75
	12	80
	12	15
	12	47
	12	49
	12	16
	12	22
	12	76
	12	56
	12	66
	12	74
	12	50
	12	54
	12	67
	12	51
	13	16
	13	19
	13	20
	13	23
	13	42
	13	43
	13	44
	13	45
	13	46
	13	47
	13	49
	13	53
	13	58
	13	60
	13	61
	13	62
	13	63
	13	64
	13	18
	13	48
	13	17
	13	21
	13	22
	13	41
	13	80
	14	17
	14	18
	14	19
	14	20
	14	43
	14	44
	14	45
	14	46
	14	47
	14	61
	14	62
	14	63
	14	48
	14	60
	15	18
	15	19
	15	20
	15	43
	15	44
	15	45
	15	46
	15	47
	15	48
	15	61
	15	62
	16	19
	16	20
	16	21
	16	45
	16	62
	16	22
	16	23
	16	61
	16	63
	16	78
	16	60
	17	20
	17	21
	17	22
	17	62
	17	23
	17	24
	18	21
	18	22
	18	23
	18	62
	18	78
	18	24
	18	25
	18	61
	18	80
	18	81
	18	77
	18	79
	19	22
	19	23
	19	24
	19	61
	19	62
	19	63
	19	78
	19	80
	19	43
	19	25
	19	26
	19	27
	19	41
	20	23
	20	24
	20	43
	20	62
	20	25
	20	27
	20	26
	20	28
	20	45
	21	24
	21	25
	21	26
	21	62
	21	28
	21	27
	21	81
	22	25
	22	26
	22	27
	22	28
	22	62
	22	80
	22	81
	22	78
	22	29
	22	41
	22	64
	22	84
	22	63
	22	79
	22	77
	22	82
	22	61
	22	76
	23	26
	23	27
	23	28
	23	41
	23	43
	23	62
	23	64
	23	80
	23	81
	23	29
	23	30
	23	84
	23	42
	23	63
	24	27
	24	28
	24	29
	24	41
	24	81
	24	30
	24	31
	25	28
	25	29
	25	30
	25	41
	25	81
	25	84
	25	31
	25	64
	25	80
	25	32
	25	85
	25	82
	25	78
	26	29
	26	30
	26	31
	26	41
	26	64
	26	80
	26	81
	26	84
	26	85
	26	32
	26	33
	26	39
	26	88
	26	42
	26	91
	26	63
	26	75
	26	79
	26	82
	27	30
	27	31
	27	32
	27	41
	27	64
	27	81
	27	84
	27	33
	27	34
	27	39
	27	42
	27	43
	27	40
	28	31
	28	32
	28	41
	28	84
	28	33
	28	34
	29	32
	29	33
	29	81
	29	84
	29	88
	29	34
	29	85
	29	39
	29	80
	29	82
	29	86
	29	89
	29	83
	30	33
	30	34
	30	39
	30	41
	30	84
	30	85
	30	88
	30	91
	30	35
	30	38
	30	37
	30	92
	30	40
	30	64
	30	42
	30	87
	31	34
	31	39
	31	84
	31	88
	31	35
	31	38
	32	35
	32	39
	32	88
	32	92
	33	39
	33	88
	33	92
	33	37
	33	36
	33	38
	33	89
	34	37
	34	38
	34	39
	34	88
	34	92
	35	38
	35	39
	35	92
	35	88
	36	92
	36	39
	37	92
	37	40
	37	88
	37	69
	37	91
	38	92
	38	41
	38	68
	38	69
	39	68
	39	69
	39	42
	39	66
	39	88
	39	91
	39	92
	39	84
	39	64
	40	68
	40	69
	40	43
	40	67
	40	64
	40	65
	40	66
	41	64
	41	44
	41	84
	41	63
	41	65
	42	64
	42	65
	42	67
	42	45
	42	63
	43	49
	43	63
	43	46
	43	48
	44	48
	44	49
	44	52
	44	63
	44	47
	44	53
	44	61
	44	56
	44	65
	44	67
	44	50
	45	48
	45	49
	45	50
	45	52
	45	53
	45	61
	45	51
	46	49
	46	50
	46	51
	46	52
	46	53
	46	61
	46	58
	46	59
	46	60
	46	54
	46	62
	46	63
	47	50
	47	51
	47	53
	47	61
	48	51
	48	53
	48	52
	49	52
	49	53
	49	54
	49	55
	49	56
	49	58
	50	53
	50	54
	50	55
	50	58
	50	56
	50	57
	50	59
	51	54
	51	55
	51	58
	51	56
	51	57
	52	55
	52	56
	52	58
	52	57
	52	59
	52	65
	52	72
	53	56
	53	57
	53	58
	53	59
	53	60
	53	61
	53	65
	53	74
	53	63
	54	57
	54	58
	54	59
	55	58
	55	59
	55	72
	56	59
	56	65
	56	72
	56	74
	56	60
	56	73
	56	67
	56	66
	57	72
	57	74
	57	60
	58	63
	58	65
	58	72
	58	74
	58	61
	58	76
	58	64
	58	75
	58	62
	58	73
	58	77
	58	80
	59	63
	59	74
	59	76
	59	62
	60	63
	60	74
	60	76
	60	77
	60	64
	60	75
	60	78
	60	65
	60	80
	60	79
	61	64
	61	75
	61	76
	61	77
	61	78
	61	80
	62	75
	62	76
	62	77
	62	78
	62	79
	62	80
	63	74
	63	75
	63	76
	63	77
	63	78
	63	79
	63	80
	63	66
	64	73
	64	74
	64	75
	64	76
	64	77
	64	78
	64	79
	64	80
	64	83
	64	84
	64	91
	64	67
	64	81
	64	87
	65	72
	65	73
	65	74
	65	75
	65	76
	65	80
	65	84
	65	91
	65	68
	65	71
	66	71
	66	72
	66	73
	66	74
	66	75
	66	84
	66	91
	66	69
	66	70
	66	87
	66	94
	66	88
	66	90
	66	92
	67	70
	67	71
	67	72
	67	73
	67	74
	67	91
	68	71
	68	72
	68	73
	68	94
	68	91
	69	94
	69	72
	69	91
	69	73
	70	91
	70	94
	70	73
	71	91
	71	94
	71	74
	72	91
	72	75
	72	87
	73	87
	73	91
	73	83
	73	76
	73	90
	73	86
	73	88
	73	84
	73	89
	73	92
	73	94
	74	83
	74	87
	74	91
	74	80
	74	77
	74	79
	75	79
	75	80
	75	83
	75	84
	75	87
	75	91
	75	81
	75	78
	75	82
	75	85
	75	86
	75	88
	75	90
	76	79
	76	80
	76	81
	76	83
	76	84
	77	80
	77	81
	77	83
	77	82
	78	81
	78	83
	78	82
	79	82
	79	83
	79	84
	79	85
	79	86
	79	87
	80	83
	80	84
	80	85
	80	86
	80	87
	80	88
	80	91
	81	84
	81	85
	81	86
	81	87
	81	88
	82	85
	82	86
	82	87
	82	88
	82	89
	83	86
	83	87
	83	88
	83	91
	83	89
	83	90
	84	87
	84	88
	84	89
	84	91
	84	90
	85	88
	85	89
	85	91
	85	90
	86	89
	86	90
	86	91
	86	92
	86	93
	87	90
	87	91
	87	92
	87	93
	87	94
	88	91
	88	92
	88	93
	88	94
	89	92
	89	93
	89	94
	89	95
	90	93
	90	94
	90	95
	90	96
	90	97
	91	94
	91	95
	92	95
	93	96
	93	97
	94	97
	94	98
	95	98
	95	99
	96	99
	21	15
	67	59
	59	55
	84	16
	70	55
	62	36
	64	59
	79	51
	93	55
	60	10
	90	60
	85	17
	86	58
	63	52
	46	21
	93	61
	90	39
	92	73
	88	54
	66	53
	101	73
	46	22
	46	13
	82	51
	86	49
	38	9
	86	58
	51	14
	26	16
	67	54
	59	50
	61	55
	92	35
	66	36
	68	59
	84	47
	82	51
	90	58
	63	56
	90	69
	50	21
	86	50
	63	40
	25	20
	52	46
	87	13
	34	7
	22	14
	85	52
	47	25
	93	65
	58	10
	59	51
	92	54
	19	14
	66	57
	51	13
	77	51
	68	8
	86	51
	86	53
	67	58
	89	58
	87	13
	59	54
	48	17
	63	59
	93	57
	93	68
	89	38
	102	68
	67	58
	33	1
	52	14
	81	50
	45	21
	81	50
	94	69
	62	55
	73	55
	84	19
	25	15
	93	30
	60	54
	34	2
	67	31
	85	47
	93	60
	89	39
	22	18
	87	54
	46	13
	96	62
	81	51
	64	35
	71	5
	89	53
	60	55
	92	65
	88	46
	29	17
	65	36
	84	49
	88	57
	57	9
	93	38
	58	50
	67	61
	33	5
	89	58
	85	50
	62	50
	57	39
	25	19
	66	39
	64	54
	58	12
	34	6
	22	13
	85	51
	67	12
	58	51
	70	8
	18	14
	66	56
	50	13
	47	15
	86	53
	46	16
	59	35
	96	66
	91	34
	91	56
	47	17
	92	57
	92	68
	88	49
	21	17
	61	53
	69	57
	92	59
	62	50
	52	13
	81	49
	80	50
	89	50
	62	54
	73	54
	25	14
	59	54
	85	46
	59	12
	96	61
	90	64
	65	55
	88	57
	63	35
	95	34
	91	37
	65	38
	87	46
	87	57
	58	52
	80	52
	92	38
	61	57
	86	18
	66	61
	74	5
	51	12
	66	10
	56	39
	63	54
	95	64
	49	13
	47	14
	45	16
	88	52
	96	65
	68	55
	64	57
	60	38
	77	51
	91	57
	91	68
	85	15
	87	49
	61	52
	69	56
	46	19
	92	58
	61	50
	55	8
	93	71
	89	63
	64	8
	102	71
	73	53
	47	20
	84	50
	60	39
	79	52
	35	8
	72	57
	95	59
	52	12
	17	13
	88	52
	62	53
	93	33
	67	34
	80	53
	63	37
	93	72
	96	60
	89	53
	89	64
	65	54
	49	16
	83	22
	50	46
	88	56
	94	34
	94	56
	68	59
	68	57
	64	38
	58	51
	80	51
	39	10
	61	56
	85	18
	50	19
	86	48
	91	57
	59	8
	74	4
	32	7
	51	20
	47	12
	47	23
	87	50
	95	63
	64	57
	87	59
	84	25
	62	56
	70	6
	67	37
	47	13
	88	51
	58	10
	69	10
	87	22
	89	56
	68	54
	50	15
	63	57
	59	38
	91	59
	91	70
	68	38
	58	46
	61	51
	45	19
	83	48
	92	71
	60	55
	63	8
	64	60
	94	66
	60	52
	84	49
	35	7
	87	45
	39	34
	87	52
	64	52
	87	54
	95	67
	61	53
	21	16
	93	74
	62	37
	88	46
	58	14
	58	46
	87	14
	90	67
	48	18
	63	38
	93	36
	95	70
	91	56
	49	19
	85	48
	60	50
	68	60
	64	52
	87	49
	64	56
	87	58
	87	44
	50	22
	83	25
	46	14
	49	13
	61	56
	97	62
	20	15
	66	37
	102	66
	68	53
	47	15
	50	14
	79	50
	92	55
	90	59
	90	59
	90	70
	84	17
	99	70
	83	47
	60	54
	59	52
	35	6
	87	44
	45	22
	46	12
	57	12
	50	14
	67	53
	97	66
	61	37
	91	35
	58	13
	67	59
	89	67
	47	18
	82	50
	94	70
	63	55
	72	5
	84	48
	83	51
	87	12
	94	60
	67	60
	63	52
	93	64
	57	10
	93	39
	76	51
	85	51
	86	52
	45	14
	49	12
	92	66
	19	15
	67	57
	89	57
	59	53
	69	8
	79	49
	30	7
	91	55
	90	58
	87	47
	89	59
	83	17
	93	69
	66	40
	68	63
	102	69
	60	53
	34	1
	75	51
	58	52
	93	59
	22	17
	62	51
	93	31
	67	32
	80	51
	86	47
	38	7
	89	51
	49	14
	67	52
	89	52
	59	55
	90	35
	70	57
	64	36
	66	59
	60	12
	88	58
	63	54
	48	21
	84	50
	25	18
	67	62
	34	5
	45	14
	85	50
	93	63
	92	39
	66	55
	75	51
	58	13
	84	51
	67	35
	86	51
	71	8
	26	18
	67	56
	18	14
	63	55
	46	17
	94	35
	59	52
	89	56
	68	36
	52	12
	79	50
	92	69
	88	50
	62	53
	58	54
	93	58
	22	16
	61	51
	94	54
	21	14
	88	12
	79	51
	86	46
	78	51
	89	51
	85	16
	50	17
	86	46
	63	36
	91	38
	87	58
	81	52
	47	21
	83	50
	55	39
	62	57
	73	57
	25	17
	64	39
	66	62
	62	54
	34	4
	85	49
	93	62
	91	39
	67	10
	66	54
	44	16
	96	64
	57	35
	93	53
	66	35
	48	14
	45	17
	90	57
	29	19
	86	49
	21	15
	90	68
	64	58
	69	55
	69	64
	60	50
	92	57
	33	7
	91	58
	91	69
	87	50
	62	52
	59	39
	25	21
	51	12
	60	12
	60	51
	92	72
	87	12
	52	13
	88	53
	48	16
[truncated: 248 more rows]

## Sheet: figure_2
*NOTE: the crystallographic information is the same information from figure 1
The teal predictions are reported here
figure 2b					figure 2c			figure 2d
left		right
x	y	x	y		x	y		x	y
29	82	59	90		51	54		51	54
30	82	55	92		81	84		44	52
29	81	57	90		84	87		49	52
46	53	29	33		44	52		53	58
44	52	28	34		49	52		52	55
44	53	29	36		53	58		44	53
46	54	31	35		65	74		46	53
56	67	28	32		60	76		53	61
56	65	29	32		75	88		50	61
45	48	26	31		87	90		54	59
44	49	32	39		64	85		51	55
42	49	33	42		63	74		50	53
33	86	14	87		52	55		52	56
35	86	12	87		64	75		45	48
6	40	15	80		44	53		58	63
8	40	12	81		66	73		46	61
11	43	17	80		65	72		54	57
15	45	12	90		75	85		50	54
8	42	5	93		63	76		44	56
16	47	5	92		77	84		60	63
10	42	13	84		46	53		56	67
13	45	10	88		97	100		44	61
12	46	8	90		53	61		46	58
13	43	6	91		73	92		40	67
15	48	19	82		50	61		53	59
12	44	11	78		54	59		53	57
15	47	9	80		75	84		42	67
5	40	27	72		78	81		46	56
9	41	25	70		79	85		44	49
6	37	22	70		77	81		50	59
14	47	48	74		51	55		47	61
6	38	46	75		94	97		41	64
4	40	75	85		50	53		56	65
10	44	76	85		83	87		42	65
13	42	27	53		68	72		48	51
7	39	30	54		52	56		46	60
7	38	27	56		73	88		41	66
14	45	29	51		87	91		52	58
6	36	14	46		91	94		45	61
46	61	16	47		68	73		49	53
46	58	15	45		77	85		53	56
46	60	41	47		45	48		58	65
26	29	41	49		58	63		58	61
29	32	51	55		46	61		39	66
26	30	46	61		83	86		50	60
29	33	47	59		99	102		47	53
30	35	51	58		78	84		48	53
28	32	42	57		67	72		47	59
30	33	46	56		54	57		45	49
32	36	48	61		88	91		59	63
31	36	51	54		68	71		46	54
27	31	45	58		91	95		55	67
27	41	50	60		96	99		42	49
28	43	73	78		50	54		51	57
27	42	73	80		92	95		44	51
65	74	75	79		44	56		46	52
65	71	70	79		82	86		44	67
65	72	27	79		64	88		50	57
68	72	26	78		60	63		49	55
68	73	26	80		56	67		45	63
64	75	23	80		44	61		49	60
65	75	60	71		62	77		49	56
63	74	60	69		73	96		40	70
67	71	10	42		66	89		47	54
67	72	10	44		68	92		44	63
71	74	7	47		75	79		58	67
75	79	9	45		46	58		53	60
76	80	6	40		66	92		56	61
74	77	5	38		98	101		50	55
72	75	4	40		65	71		50	58
75	78	7	66		60	74		46	49
71	77	12	67		80	84		44	60
73	76	11	64		86	90		44	50
73	78	8	65		67	70		46	59
77	80	17	37		40	67		42	52
73	77	18	40		87	92		54	58
74	78	18	43		53	59		57	65
71	75	56	79		79	84		42	56
75	80	55	81		53	57		45	50
77	81	85	90		71	74		54	60
71	78	85	89		92	98		42	48
71	76	44	87		73	78		48	61
76	79	44	84		42	67		47	56
73	79	49	66		64	79		42	57
84	87	56	67		72	75		54	61
81	84	54	67		90	93		40	66
86	90	56	65		46	56		55	59
82	86	52	67		74	77		44	54
80	84	47	66		73	91		38	69
87	90	57	67		66	88		44	65
83	87	29	82		77	80		43	62
87	91	34	82		71	77		53	62
78	84	30	82		81	87		46	62
79	84	30	85		44	49		45	58
88	92	36	82		50	59		48	54
88	91	32	83		64	77		38	68
85	88	10	70		73	76		48	52
82	85	8	72		67	71		49	57
84	88	15	69		79	88		51	59
83	86	17	68		47	61		40	68
85	89	14	56		41	64		46	50
86	89	16	58		88	92		44	64
23	26	13	55		56	65		59	67
24	28	51	87		42	65		40	52
23	27	52	87		48	51		47	62
24	27	55	87		75	78		42	64
22	26	16	21		82	85		44	62
35	38	16	19		62	79		61	64
35	39	30	68		90	94		40	69
34	37	33	68		66	72		54	63
34	38	68	72		73	77		47	50
17	20	69	73		46	60		41	67
18	21	34	54		76	80		43	66
15	21	34	57		85	90		49	61
19	22	75	90		84	88		26	29
18	22	76	90		41	66		17	20
16	21	7	22		71	92		19	22
13	21	6	22		52	58		16	21
18	24	6	25		74	78		18	21
49	52	13	24		94	98		13	20
50	54	11	23		45	61		18	22
51	54	65	78		49	53		31	41
51	55	65	79		79	82		21	25
52	55	14	41		97	101		13	24
49	53	12	39		53	56		14	20
50	53	44	51		76	88		35	38
52	56	65	74		85	88		22	25
53	56	8	61		80	83		25	28
54	57	25	36		98	102		14	17
30	86	24	47		71	75		33	36
30	85	14	61		64	89		21	24
26	82	54	61		58	65		27	41
26	78	24	41		58	61		13	23
26	81	20	24		39	66		32	36
26	80	28	41		74	88		28	32
10	67	57	84		60	77		29	33
7	66	24	28		86	91		34	39
9	64	41	66		50	60		29	32
7	68	36	61		47	53		15	21
12	65	8	29		48	53		24	43
5	69	10	93		71	78		31	35
9	66	20	47		78	85		15	20
6	69	5	78		47	59		31	39
7	69	19	73		69	73		11	24
12	67	10	57		45	49		25	29
11	64	65	93		91	97		11	23
31	41	4	19		86	89		28	41
30	41	6	34		85	89		35	39
30	39	55	75		59	63		27	43
31	42	21	59		82	90		28	31
12	58	15	76		46	54		13	21
12	56	34	93		66	75		32	35
11	24				55	67		16	20
11	23				59	76		24	28
66	88				66	70		34	41
66	89				71	76		33	37
11	19				42	49		32	38
11	20				51	57		30	41
11	17				44	51		24	41
73	88				62	78		11	20
75	88				46	52		18	25
76	88				60	78		30	33
74	88				44	67		28	43
13	61				58	74		26	30
14	61				65	75		23	26
15	61				50	57		14	19
38	90				49	55		16	24
39	89				45	63		22	26
39	88				97	102		16	19
4	7				49	60		30	35
22	78				49	56		11	19
23	79				70	73		31	42
22	79				40	70		30	39
23	78				59	71		32	37
23	80				47	54		13	17
73	92				59	78		31	36
73	91				44	63		14	21
58	63				92	96		27	30
60	63				55	71		23	27
59	63				73	95		16	25
60	76				58	67		31	37
60	77				73	79		27	42
26	85				53	60		14	18
27	85				79	83		23	30
23	64				80	88		19	25
33	82				75	80		11	17
9	27				94	99		15	18
64	85				56	61		34	37
35	90				50	55		19	23
24	43				84	91		35	41
27	64				73	80		25	32
66	92				50	58		15	19
23	85				59	74		20	24
21	24				57	74		31	38
23	30				83	88		28	39
9	89				59	79		22	29
47	50				46	49		18	24
19	60				76	79		30	34
13	49				95	98		31	43
9	85				65	68		17	25
15	18				83	90		24	27
19	78				60	75		27	39
22	59				81	85		24	31
					44	60		15	24
					68	91		14	25
					44	50		21	28
					46	59		27	44
					42	52		20	25
					61	79		32	39
					52	67		31	40
					61	76		36	39
					63	75		17	21
					54	58		20	23
					57	65		28	36
					69	72		37	40
					57	73		34	38
					42	56		12	20
					74	80		27	31
					45	50		22	28
					72	79		35	40
					54	60		11	16
					74	91		16	22
					96	100		33	38
					42	48		31	34
					48	61		34	40
					47	56		12	24
					42	57		25	31
					76	81		32	40
					82	88		26	32
					55	75		37	41
					59	80		17	23
					54	61		11	21
					93	96		28	34
					62	81		36	40
					40	66		13	18
					55	59		11	15
					76	84		19	27
					64	78		21	29
					72	77		26	41
					44	54		28	42
					70	92		10	42
					62	89		8	40
					89	92		9	41
					38	69		12	44
					57	69		10	44
					44	65		6	40
					43	62		11	43
					78	83		5	40
					64	76		8	42
					53	62		6	38
					46	62		15	45
					45	58		13	43
					48	54		9	39
					66	85		7	40
					76	91		11	41
					38	68		7	39
					85	92		5	38
					95	99		4	38
					48	52		12	52
					70	74		14	47
					62	83		9	43
					68	90		12	46
					49	57		7	38
					51	59		15	47
					53	65		16	47
					40	68		13	45
					46	50		6	37
					44	64		4	40
					59	67		9	42
					40	52		14	46
					47	62		14	45
					42	64		15	48
					44	62		10	43
					61	64		13	42
					55	70		20	45
					95	100		3	38
					72	76		8	41
					40	69		13	49
					72	80		10	41
					65	73		5	37
					67	73		12	42
					62	85		6	36
					54	63		12	53
					47	50		19	47
					41	67		6	39
					83	89		15	46
					76	85		15	50
					43	66		18	43
					70	90		20	47
					74	79		21	45
					49	61		19	43
					62	86		8	43
					26	29		3	40
					17	20		16	45
					10	42		17	45
					19	22		20	43
					16	21		3	36
					18	21		3	37
					13	20		22	47
					18	22		13	44
					31	41		19	46
					8	40		21	47
					21	25		12	47
					9	41		11	47
					13	24		11	46
					12	44		18	47
					14	20		4	42
					35	38		25	45
					22	25		13	48
					25	28		11	45
					10	44		13	50
					6	40		15	53
					11	43		15	54
					14	17		4	36
					33	36		15	49
					21	24		14	50
					27	41		13	53
					13	23		11	44
					32	36		4	37
					11	27		14	52
					28	32		22	46
					5	40		15	42
					7	66		16	50
					29	33		19	45
					34	39		24	47
					29	32		7	37
					15	21		5	36
					12	56		24	46
					24	43		81	84
					31	35		84	87
					10	65		65	74
					8	42		60	76
					15	20		87	90
					9	64		64	85
					31	39		63	74
					11	24		64	75
					25	29		66	73
					6	38		65	72
					15	45		75	85
					11	23		63	76
					28	41		77	84
					13	43		97	100
					35	39		75	84
					9	39		78	81
					27	43		79	85
					7	40		77	81
					7	67		94	97
					9	65		83	87
					9	66		68	72
					11	41		87	91
					7	39		91	94
					3	70		68	73
					11	62		77	85
					12	58		83	86
					28	31		99	102
					13	21		78	84
					5	38		67	72
					32	35		88	91
					4	38		68	71
					12	52		91	95
					8	67		96	99
					6	69		92	95
					9	27		82	86
					14	47		62	77
					16	20		75	79
					10	67		98	101
					24	28		65	71
					9	43		60	74
					11	64		80	84
					34	41		86	90
					33	37		67	70
					12	46		87	92
					32	38		79	84
					30	41		71	74
					24	41		92	98
					11	20		73	78
					18	25		64	79
					8	66		72	75
					12	65		90	93
					30	33		74	77
					7	38		77	80
					15	47		71	77
					28	43		81	87
					26	30		64	77
					23	64		73	76
					23	26		67	71
					8	65		79	88
					16	47		88	92
					13	45		75	78
					14	19		82	85
					14	61		62	79
					4	70		90	94
					7	70		66	72
					16	24		73	77
					22	26		76	80
					6	37		85	90
					27	64		84	88
					7	68		74	78
					13	61		94	98
					4	40		79	82
					16	19		97	101
					30	35		85	88
					11	19		80	83
					5	70		98	102
					31	42		71	75
					30	39		60	77
					9	42		86	91
					32	37		71	78
					13	17		78	85
					14	46		69	73
					7	69		91	97
					5	69		86	89
					31	36		85	89
					14	21		82	90
					14	45		66	75
					27	30		59	76
					15	48		66	70
					10	27		71	76
					23	27		62	78
					12	67		60	78
					6	70		58	74
					16	25		65	75
					31	37		97	102
					27	42		70	73
					10	43		59	78
					13	42		92	96
					10	56		73	79
					14	18		79	83
					6	68		80	88
					23	30		75	80
					5	68		94	99
					19	25		84	91
					11	63		73	80
					11	17		59	74
					19	60		57	74
					15	18		83	88
					34	37		59	79
					19	23		76	79
					8	70		95	98
					14	60		83	90
					35	41		60	75
					11	61		81	85
					25	32		61	79
					15	19		61	76
					11	58		63	75
					9	31		69	72
					20	45		57	73
					20	24		74	80
					31	38		72	79
					3	38		96	100
					28	39		76	81
					22	29		82	88
					18	24		59	80
					8	41		93	96
					13	49		62	81
					30	34		76	84
					31	43		64	78
					10	41		72	77
					5	37		89	92
					12	42		78	83
					21	61		64	76
					17	25		66	85
					6	36		85	92
					10	70		95	99
					12	53		70	74
					24	27		62	83
					19	47		95	100
					27	39		72	76
					6	39		72	80
					24	31		65	73
					22	59		67	73
					15	46		62	85
					16	61		83	89
					13	62		76	85
					11	60		74	79
					15	24		62	86
					15	50		30	82
					14	25		29	82
					18	43		37	90
					20	47		33	86
					14	56		30	86
					21	28		39	89
					27	44		37	93
					21	45		30	85
					25	36		39	93
					20	25		34	86
					15	61		33	83
					32	39		34	89
					31	40		33	90
					19	43		33	82
					8	43		37	87
					36	39		37	86
					12	62		35	86
					8	27		35	90
					19	58		38	90
					17	21		29	83
					5	67		29	81
					20	23		39	90
					3	40		34	90
					28	36		37	94
					16	45		41	89
					37	40		39	86
					20	62		39	88
					16	58		32	83
					34	38		36	90
					12	20		33	81
					4	69		35	88
					18	60		34	82
					17	45		35	89
					10	31		38	93
					21	51		32	90
					27	31		31	84
					14	58		32	86
					18	59		39	85
					22	28		42	88
					8	68		32	82
					20	43		41	86
					35	40		37	92
					3	36		75	88
					11	16		73	88
					3	37		76	88
					9	30		74	88
					18	61		23	80
					22	47		26	80
					18	40		26	82
					8	47		23	79
					19	61		22	80
					16	22		26	79
					13	44		27	85
					19	46		26	78
					33	38		23	78
					14	63		22	78
					21	47		26	85
					24	62		26	83
					23	61		22	79
					31	34		26	81
					12	47		27	79
					10	28		26	88
					8	72		22	76
					21	59		23	81
					11	47		26	86
					34	40		23	75
					27	47		25	80
					12	24		27	89
					19	59		11	27
					25	31		9	27
					32	40		10	27
					3	69		8	27
					11	46		10	28
					18	47		7	66
					18	62		12	56
					28	48		10	65
					26	32		9	64
					37	41		7	67
					4	42		9	65
					25	45		9	66
					13	48		3	70
					5	32		11	62
					7	72		12	58
					17	23		8	67
					12	39		6	69
					11	45		10	67
					25	61		11	64
					13	50		8	66
					19	62		12	65
					15	60		23	64
					15	53		8	65
					11	21		14	61
					15	54		4	70
					15	28		7	70
					28	34		27	64
					4	36		7	68
					22	53		13	61
					39	43		5	70
					22	62		7	69
					4	68		5	69
					15	49		12	67
					8	32		6	70
					18	54		10	56
					14	50		6	68
					22	50		5	68
					36	40		11	63
					17	63		19	60
					9	63		8	70
					18	51		14	60
					13	18		11	61
					11	15		11	58
					19	27		21	61
					12	63		10	70
					26	35		22	59
					13	53		16	61
					21	29		13	62
					27	61		11	60
					12	59		14	56
					21	63		15	61
					25	59		12	62
					11	44		19	58
					18	63		5	67
					13	31		20	62
					7	64		16	58
					10	64		4	69
					4	37		18	60
					4	67		14	58
					14	52		18	59
					28	61		8	68
					17	60		18	61
					22	64		19	61
					25	49		14	63
					17	62		24	62
					26	41		23	61
					22	46		8	72
					10	57		21	59
					14	62		19	59
					27	49		3	69
					25	63		18	62
					22	57		7	72
					17	52		25	61
					28	42		19	62
					10	60		15	60
					13	60		22	62
					15	42		4	68
					16	50		17	63
					19	45		9	63
					24	47		12	63
					7	37		27	61
					5	36		12	59
					24	46		21	63
					27	62		25	59
					30	82		18	63
					29	82		7	64
					23	80		10	64
					37	90		4	67
					33	86		28	61
					26	80		17	60
					26	82		22	64
					30	86		17	62
					23	79		10	57
					39	89		14	62
					22	80		25	63
					37	93		22	57
					26	79		10	60
					27	85		13	60
					30	85		27	62
					39	93		73	92
					34	86		68	92
					33	83		66	92
					34	89		73	91
					33	90		71	92
					33	82		68	91
					19	80		74	91
					26	78		70	92
					23	78		76	91
					37	87		68	90
					37	86		70	90
					22	78		9	89
					35	86		6	93
					19	78		9	88
					23	85		5	93
					26	85		8	89
					35	90		7	92
					26	83		7	93
					38	90		9	92
					29	83		5	92
					22	79		7	89
					29	81		7	88
					39	90		8	91
					34	90		64	88
					37	94		66	89
					41	89		66	88
					26	81		64	89
					39	86		62	89
					39	88		3	6
					32	83		4	7
					36	90		5	8
					33	81		3	7
					30	89		4	8
					22	83		9	31
					30	79		10	31
					27	79		9	30
					26	88		8	32
					35	88		55	90
					22	76		55	92
					23	81		55	91
					34	82		1	102
					35	89		1	101
					18	76		1	100
					38	93		27	47
					32	90		28	48
					26	86		25	49
					31	84		27	49
					34	93		23	85
					23	75		35	66
					25	80		68	96
					32	86		9	85
					39	85		32	48
					42	88		30	89
					32	82		3	55
					22	87		22	83
					27	89		59	71
					41	86		25	70
					37	92		31	64
					9	89		30	79
					6	93		65	68
					9	85		52	67
					9	88		18	40
					5	93		8	47
					8	89		55	75
					7	92		5	32
					12	87		12	39
					7	93		51	87
					9	92		57	69
					5	92		28	53
					14	87		18	76
					7	89		15	28
					7	88		22	53
					8	91		39	43
					5	87		3	83
					3	6		18	54
					4	7		34	93
					5	8		5	51
					3	7		3	29
					7	10		57	83
					7	11		70	85
					4	8		53	65
					35	66		20	91
					32	69		4	48
					33	68		17	91
					55	90		55	87
					55	92		13	31
					57	83		48	83
					55	87		57	88
					57	88		32	54
					55	91		55	84
					55	84		22	87
					58	91		5	87
					25	70		27	56
					22	70		58	91
					16	70		45	92
					20	70
					17	70
					1	102
					1	101
					1	100
					51	87
					50	84
					48	83
					51	83
					28	53
					27	56
					5	51
					4	48
					20	91
					14	91
					17	91
					14	92
					68	96
					32	48
					3	55
					31	64
					3	83
					3	29
					70	85
					32	54
					45	92

## Sheet: figure_3
figure 3a	x	30	29	9	14	5	78	40	5	52	107	71	5	10	87	9	11	35	9	43	51	14	30	7	48	42	57	110	7	28	34	34	22	55	31	58	21	154	42	11	32	20	18	13	45	22	21	85	107
	y	58	78	14	40	32	166	103	38	183	287	256	15	34	266	77	22	152	39	80	206	53	123	88	168	111	154	330	28	86	168	101	57	232	67	126	37	354	156	46	89	82	33	39	112	154	67	245	279
figure 3b	x	213	1032	195	194	367	1221	1101	622	548	751	1552	327	571	1206	370	146	721	1054	656	1038	297	501	741	923	290	329	1148	442	725	495	318	1086	769	292	337	328	1192	761	475	597	456	333	303	473	980	460	1220	1776
	y	486	2296	364	472	828	2803	2083	1506	1258	1609	3414	645	1178	2570	943	277	1612	2206	1230	2261	632	1132	1791	2044	558	690	2407	1031	1256	1069	763	2164	1710	500	570	618	2474	1539	1133	1183	1051	741	702	1037	2283	1106	2338	3349
figure 3c	fold switcher	single fold
	0.450617	0.132271
	0.345819	0.187212
	0.733516	0.189751
	0.610169	0.130387
	0.68599	0.0644769
	0.145558	0.0766074
	0.183869	0.236976
	0.323373	0.0402782
	0.300477	0.0695308
	0.226849	0.0530864
	0.18307	0.10219
	0.217054	0.0668258
	0.105263	0.05625
	0.219066	0.173489
	0.128314	0.343408
	0.685921	0.102797
	0.264268	0.143615
	0.364007	0.11194
	0.229268	0.037308
	0.237506	0.127306
	0.447785	0.038961
	0.315371	0.126671
	0.129537	0.079646
	0.135519	0.0844564
	0.519713	0.0743741
	0.386957	0.0728083
	0.33818	0.16285
	0.389913	0.0474041
	0.278662	0.0666667
	0.335828	0.118441
	0.322412	0.108748
	0.271257	0.0325497
	0.211696	0.1255
	0.574	0.112903
	0.470175	0.0197978
	0.493528	0.182773
	0.265158	0.102618
	0.367122	0.080402
	0.172109	0.120198
	0.121724	0.215492
	0.723121	0.117355
	0.259109	0.262178
	0.378917	0.0394366
	0.36162	0.0614417
	0.118265	0.183951
	0.405063	0.230233
	0.212575	0.0180851
	0.243953	0.0727651
	0.310757	0.151248
	0.318426	0.0784844
	0.742754	0.134507
	0.284288	0.11877
	0.59331	0.155388
	0.24328	0.0892857
	0.145849	0.171375
	0.500935	0.212662
	0.473684	0.287879
		0.0483476
		0.351731
		0.036701
		0.0465919
		0.0108696
		0.041329
		0.109013
		0.0644544
		0.0505618
		0.0133891
		0.140777
		0.0707395
		0.146429
		0.198182
		0.120935
		0.0449242
		0.0708571
		0.12236
		0.116956
		0.122886
		0.0445896
		0.167591
		0.0598897
		0.0906375
		0.0881864
		0.0547869
		0.0347454
		0.171123
		0.124716
		0.0465925
		0.0474006
		0.18957
		0.0255605
		0.0494107
		0.073251
		0.104575
		0.0549348
		0.0194698
		0.0637755
		0.0238095
		0.10706
		0.0992908
		0.0438008
		0.21785
		0.158076
		0.195514
		0.0419263
		0.107939
		0.134253
		0.064695
		0.0692308
		0.0105857
		0.0547355
		0.0647517
		0.0899572
		0.0534928
		0.0940906
		0.119543
		0.243553
		0.20126
		0.0631727
		0.0424528
		0.0723514
		0.0751471
		0.162071
		0.0625
		0.0902394
		0.0349243
		0.141621
		0.0417495
		0.190331
		0.197183
		0.0718294
		0.0288221
		0.0266854
		0.185312
		0.322275
		0.0611529
		0.125428
		0.105683
		0.133333
		0.0505226
		0.0988336
		0.0364501
		0.0433198
		0.0529144
		0.106725
		0.0751634
		0.0797546
		0.123134
		0.156449
		0.154418
		0.115344
		0.0868137
		0.137195
		0.105384
		0.0810105
		0.121302
		0.139135
		0.142857
		0.0529695
		0.0419255
		0.107843
		0.0263158
		0.0374065
		0.067856
		0.140278
		0.114391
		0.226619
		0.0877437
		0.0581655
		0.0998697
		0.0893744
		0.161423
		0.127698
		0.297209
		0.158014
		0.0316206
		0.0815552
		0.0845204
[truncated: 9 more columns]

## Sheet: figure_4
figure 4a				figure 4b
MSA Depth	Alternative_z			median_total	median_i-1
0	-1.05169			0	0
0	-1.25361			0	0.172955
0	-1.32092			0.172955	0.073029
0	-1.25361			0.245984	0.0900006
0	-1.11899			0.335985	-0.0383788
0	-1.29962			0.297606	0.048408
0	-1.38248			0.346014	0.100184
0	-1.34105			0.446198	0.0132293
0	-1.25819			0.459428	0.191662
0	-1.13389			0.651089	0.0655193
0	-0.857448			0.716609	0.0216916
0	-1.07459			0.7383	0.159445
0	-1.07459			0.897745	-0.213643
0	-1.07459			0.684103	0.0261738
0	-1.07459			0.710277	-0.0118603
0	-1.07459			0.698416	0.0642079
0	-1.07459			0.762624	0.401122
0	-1.07459			1.16375	0.55545
0	-0.749583			1.7192	0.240097
0	-0.827462			1.95929	0.409873
0	-1.0611
0	-1.13898
0	-1.0611
0	-1.0611
0	-1.40556
0	-1.48665
0	-1.48665
0	-1.40556
0	-1.32447
0	-1.16229
0	-1.0812
0	-1.00011
0	-0.844144
0	-0.931981
0	-0.822184
0	-0.618802
0	-0.84488
0	-0.869999
0	-0.920239
0	-0.945358
0	-0.945358
0	-0.945358
0	-0.895119
0	-0.869999
0	-0.663023
0	-0.724037
0	-0.724037
0	-0.724037
0	-0.785052
0	-0.785052
0	-0.785052
0	-0.724037
0	-0.724037
0	-0.724037
0	-0.90465
0	-0.890094
0	-0.919206
0	-0.90465
0	-0.919206
0	-0.919206
0	-1.72254
0	-1.43268
0	-1.36827
0	-1.17504
0	-1.09989
0	-1.014
0	-1.32744
0	-1.24552
0	-1.24552
0	-1.24552
0	-1.20456
0	-1.16359
0	-0.681479
0	-0.681479
0	-0.876808
0	-0.876808
0	-0.876808
0	-0.876808
0	-0.876808
0	-1.17391
0	-0.942133
0	-1.01939
0	-1.01939
0	-1.01939
0	-1.01939
0	-1.01939
0	-1.01939
0	-0.829249
0	-0.903131
0	-0.955904
0	-0.955904
0	-0.913686
0	-0.903131
0	-1.05745
0	-1.05745
0	-1.02857
0	-1.08633
0	-1.05745
0	-1.05745
0	-1.05745
0	-1.44069
0	-1.33353
0	-1.33353
0	-0.797739
0	-0.797739
0	-0.47685
0	-0.60244
0	-0.618139
0	-0.618139
0	-0.60244
0	-1.35118
0	-1.35118
0	-1.29466
0	-1.29466
0	-1.23813
0	-1.23813
0	-1.1816
0	-1.06855
0	-0.842438
0	-0.785911
0	-2.0014
0	-1.6326
0	-1.5404
0	-1.4943
0	-1.4021
0	-1.356
0	-0.923562
0	-0.860276
0	-0.822304
0	-0.809647
0	-0.649376
0	-0.720639
0	-0.720639
0	-0.720639
0	-0.720639
0	-0.720639
0	-0.720639
0	-0.686069
0	-0.791827
0	-0.770675
0	-0.812978
0	-0.812978
0	-0.812978
0	-0.812978
0	-1.22256
0	-1.22256
0	-1.24734
0	-1.22256
0	-1.22256
0	-1.22256
0	-1.17301
0	-1.14823
0	-1.04913
0	-0.999574
0	-0.925244
0	-1.57243
0	-1.39377
0	-1.30444
0	-0.991786
0	-0.470697
0	-0.95785
0	-1.09355
0	-1.09355
0	-1.09355
0	-1.06641
0	-0.95785
0	-1.07691
0	-1.14778
0	-1.1655
0	-1.13893
0	-1.12121
0	-1.09463
0	-1.05033
0	-1.03261
0	-0.671205
0	-0.701404
0	-0.686305
0	-0.656106
0	-0.671205
0	-0.671205
0	-0.671205
0	-0.772742
0	-0.725101
0	-0.701281
0	-0.677461
0	-0.982773
0	-0.982773
0	-0.982773
0	-0.982773
0	-0.982773
0	-0.982773
0	-0.982773
0	-0.951174
0	-1.02035
0	-1.05494
0	-1.02035
0	-0.985762
0	-0.601322
0	-0.626137
0	-0.61373
0	-0.61373
0	-0.626137
0	-0.626137
0	-1.62059
0	-1.57029
0	-1.64574
0	-1.54515
0	-1.54515
0	-1.52
0	-1.49485
0	-1.34397
0	-1.21824
0	-1.0925
0	-0.715294
0	-0.463824
0	-0.287794
0	-1.18535
0	-1.18535
0	-1.18535
0	-1.13962
0	-1.09389
0	-1.04816
0	-1.39502
0	-1.36505
0	-1.2152
0	-0.743149
0	-0.546048
0	-0.603813
0	-0.642323
0	-0.623068
0	-1.65493
0	-1.57368
0	-1.32993
0	-1.0591
0	-2.5765
0	-1.98505
0	-1.74847
0	-1.51189
0	-1.27531
0	-1.15702
0	-1.03873
0	-0.802154
0	-0.447284
0	-0.328994
0	-0.328994
0	-0.906705
0	-0.906705
0	-0.898863
0	-0.93023
0	-0.914546
0	-0.84397
0	-1.66518
0	-1.86123
0	-1.86123
0	-1.81222
0	-1.77954
0	-1.69785
0	-1.50179
0	-1.30573
0	-0.97897
0	-1.02008
0	-0.883668
0	-0.838196
0	-0.883668
0	-0.883668
0	-0.883668
0	-0.883668
0	-0.883668
0	-1.20184
0	-1.5403
0	-1.46509
0	-1.35227
0	-1.16424
0	-0.898215
0	-1.0889
0	-1.0889
0	-1.06166
0	-1.06166
0	-1.06166
0	-1.06166
0	-1.06166
0	-1.01767
0	-1.01767
0	-1.07123
0	-1.01767
0	-0.96411
0	-0.96411
0	-0.96411
0	-1.01767
0	-1.12885
0	-1.2501
0	-1.2501
0	-1.18948
0	-1.06822
0	-0.946961
0	-1.18385
0	-1.37652
0	-1.39793
0	-1.35511
0	-1.24807
0	-1.09822
0	-0.819918
0	-0.990029
0	-0.974514
0	-0.974514
0	-0.958998
0	-0.927966
0	-1.19599
0	-1.02875
0	-1.02875
0	-1.02875
0	-1.05662
0	-1.05662
0	-1.02875
0	-1.05662
0	-0.99826
0	-1.05488
0	-0.99826
0	-1.81878
0	-1.94006
0	-1.77026
0	-1.44279
0	-1.11531
0	-0.775709
0	-0.411848
0	-0.181403
0	-0.02373
0	-1.13935
0	-1.09086
0	-1.00357
0	-0.925987
0	-1.56669
0	-1.46652
0	-1.36635
0	-1.31626
0	-1.31626
0	-1.26618
0	-1.11592
0	-0.915573
0	-0.665143
0	-1.26925
0	-1.36217
0	-1.36217
0	-1.36217
0	-1.26925
0	-1.17632
0	-1.17632
0	-1.17632
0	-1.17632
0	-1.11908
0	-1.05781
0	-1.01186
0	-0.981229
0	-0.965913
0	-0.93528
0	-0.934612
0	-1.07622
0	-1.07622
0	-1.07622
0	-1.07622
0	-1.07622
0	-1.0479
0	-1.0479
0	-1.08267
0	-1.08267
0	-1.11126
0	-1.09697
0	-1.08267
0	-1.1927
0	-1.05152
0	-1.05152
0	-1.04322
0	-1.0017
0	-0.98509
0	-0.98509
0	-0.976786
0	-0.943569
0	-0.948345
0	-1.07921
0	-1.15774
0	-1.18391
0	-1.07921
0	-1.05304
0	-1.00069
0	-1.36475
0	-1.53287
0	-1.19663
0	-1.36475
0	-1.36475
0	-1.19663
5	-0.950724
5	-0.92674
5	-1.07459
5	-1.07459
5	-1.0611
5	-0.837932
5	-0.675752
5	-0.756306
5	-0.869999
5	-0.724037
5	-0.890094
5	-0.842239
5	-1.08167
5	-0.979261
5	-0.876808
5	-0.876808
5	-1.01939
5	-1.01939
5	-0.892577
5	-1.05745
5	-0.586741
5	-0.616329
5	-1.17161
5	-0.784332
5	-0.720639
5	-0.720639
5	-0.812978
5	-0.826139
5	-0.652704
5	-0.930709
5	-0.961737
5	-0.656106
5	-0.669521
5	-0.982773
5	-0.904702
5	-0.985762
5	-0.626137
5	-0.0363235
5	0.19
5	-0.956698
5	-0.623068
5	-0.788265
5	0.0258759
5	-0.804762
5	-0.668543
5	-0.456146
5	-0.194734
5	-0.0313518
5	0.0993542
5	-0.883668
5	-0.938598
5	-1.06166
5	-1.00718
5	-0.910548
5	-0.825704
5	-0.455986
5	-0.896934
5	-1.05662
5	-1.02875
5	-1.05662
5	-0.955796
5	0.109686
5	-0.877495
5	-0.164282
5	-0.0140241
5	-1.17632
5	-0.990478
5	-0.904648
5	-0.874015
5	-1.0479
5	-0.962933
5	-1.09697
5	-0.943569
5	-0.948345
5	-1.02851
10	-0.816108
10	-0.719586
10	-0.857448
10	-1.0611
10	-0.270301
10	-0.778266
10	-0.84488
10	-0.724037
10	-0.890094
10	-0.846426
10	-0.563119
10	-0.80517
10	-0.876808
10	-0.942133
10	-0.871468
10	-1.02857
10	-0.69058
10	-0.476262
10	-0.503275
10	-1.07941
10	-0.771675
10	-0.749524
10	-0.479269
10	0.109944
10	-0.903568
10	-0.9263
10	-0.904702
10	-0.626137
10	0.36603
10	0.416324
10	-0.956698
10	-0.0837831
10	-0.707015
10	0.0258759
10	0.144166
10	-0.781236
10	0.164707
10	0.360766
10	0.475134
10	-0.883668
10	-0.825778
10	-0.952697
10	-0.156277
10	-0.881419
10	-1.02875
10	-0.973006
10	0.18632
10	-0.897554
10	-0.874015
10	-0.90629
10	-1.05409
10	-0.943569
10	-0.843649
10	-0.692265
15	-0.614184
15	-0.388141
15	-0.857448
15	-0.18921
15	-0.84488
15	-0.724037
15	-0.846426
15	-0.402088
15	-0.528673
15	-0.876808
15	-0.942133
15	-0.850358
15	-0.855291
15	-0.60244
15	-0.446747
15	-0.39022
15	-0.895008
15	-0.720639
15	-0.33061
15	-0.903568
15	-0.846565
15	-0.671205
15	-0.669521
15	-0.904702
15	-0.951174
15	0.542059
15	0.6175
15	-0.956698
15	-0.623068
15	-0.517433
15	0.262456
15	0.638516
15	0.671193
15	0.638516
15	-0.712959
15	-0.898215
15	-0.870974
15	-0.910548
15	-0.704447
15	-0.819355
15	-0.917261
15	-0.917261
15	0.230972
15	0.315873
15	-0.829003
15	0.43675
15	-0.897554
15	-0.849647
15	-1.05409
15	-0.918656
15	-0.524143
20	-0.857448
20	-1.0611
20	0.216241
20	-0.712388
20	-0.846426
20	-0.149769
20	-0.876808
20	-0.942133
20	-0.333693
20	-0.756709
20	-0.759017
20	-0.749524
20	-0.0332933
20	-0.656106
20	-0.61373
20	0.667794
20	-0.682311
20	0.343306
20	0.380746
20	0.499036
20	-0.765553
20	0.687531
20	-0.883668
20	-0.600139
20	-0.816492
20	0.122024
20	-0.889388
20	-0.927487
20	0.388645
20	0.486836
20	-0.804631
20	-0.804631
20	-0.858699
20	-0.736361
20	-1.02551
20	-1.02551
20	-1.01122
20	-0.996923
20	-0.954048
20	-0.877135
20	-0.791302
20	-0.692265
25	-0.015264
25	-0.734347
25	-0.79464
25	-0.724037
25	-0.831871
25	-0.112233
25	0.147209
25	-0.864874
25	-0.826411
25	-0.164111
25	0.231579
25	-0.710609
25	-0.720639
25	-0.749524
25	0.48215
25	-0.822145
25	-0.589642
25	-0.904702
25	-0.951174
25	0.692942
25	-0.623068
25	0.617326
25	0.617326
25	0.671193
25	-0.449712
25	-0.73477
25	-0.856987
25	-0.461932
25	-0.788324
25	-0.750025
25	0.53419
25	-0.711708
25	-0.679718
25	-0.954048
25	-0.925465
25	-0.686606
25	-0.692265
30	-0.412261
30	-0.857448
30	-0.983219
30	0.459511
30	0.0810033
30	-0.876808
30	-0.839804
30	-0.583421
30	0.0595327
30	-0.0476262
30	-0.60244
30	0.344634
30	-0.61841
30	-0.526211
30	-0.759017
30	0.313577
30	-0.767863
30	-0.671205
30	-0.669521
30	-0.826632
30	-0.626137
30	0.718089
30	-0.590848
30	-0.273683
30	0.735616
30	0.671193
30	-0.838196
30	-0.261679
30	-0.680288
30	0.507364
30	-0.666408
30	-0.856713
30	0.752506
30	0.587009
30	-0.618785
30	-0.843382
30	-0.925465
30	-0.911173
30	-0.794093
30	-0.692265
35	0.274751
35	-0.640302
35	0.459511
35	-0.744401
35	-0.817315
35	0.341781
35	-0.876808
35	-0.787615
35	-0.566491
35	0.457688
35	-0.434011
35	-0.720639
35	-0.749524
35	-0.740722
35	-0.315001
35	-0.847409
35	0.743236
35	-0.623068
35	-0.0841006
35	0.735616
35	0.735616
35	-0.742027
35	0.671193
35	0.720207
35	-0.0736463
35	-0.571324
35	-0.803425
35	-0.401304
35	-0.772808
35	-0.638535
35	-0.800094
35	0.788892
35	-0.809606
35	-0.340015
35	-0.828066
35	-0.53811
35	-0.825423
35	-0.753965
35	-0.529563
35	-0.692265
40	-0.176683
40	-0.423156
40	-0.905341
40	-0.668469
40	-0.744401
40	-0.724037
40	-0.802759
40	0.284975
40	-0.839804
40	-0.387912
40	-0.295712
40	-0.721045
40	-0.720639
40	0.511788
40	0.73525
40	-0.740722
40	-0.67049
40	-0.31646
40	0.680482
40	0.0242324
40	0.735616
40	0.853906
40	0.720207
40	-0.747253
40	0.1896
40	-0.435119
40	-0.4713
40	-0.387682
40	0.687181
40	-0.340015
40	-0.311537
40	-0.611048
40	-0.636312
40	-0.524143
45	0.440474
45	-0.905341
45	0.702782
45	-0.802759
45	0.499683
45	0.48515
45	-0.876808
45	-0.787615
45	-0.335452
45	0.570743
45	-0.249613
45	-0.203513
45	-0.708388
45	-0.749524
45	0.660446
45	-0.68644
45	-0.0669377
45	-0.671205
45	-0.661581
45	-0.592419
45	-0.743645
45	-0.61373
45	0.79353
45	-0.603813
45	0.132565
45	0.853906
45	-0.734186
45	0.30242
45	-0.696302
45	-0.219418
45	0.849889
45	-0.710744
45	-0.276192
45	-0.743476
45	0.764635
45	-0.340015
45	-0.782117
45	-0.198251
45	-0.439548
45	-0.428706
45	-0.50339
45	-0.356022
45	-0.1879
45	-0.019779
50	0.0252404
50	-0.423156
50	-0.694161
50	-0.724037
50	-0.876808
50	-0.710356
50	-0.60244
50	0.966433
50	-0.111314
50	-0.720639
50	-0.632158
50	-0.605017
50	-0.605017
50	-0.63988
50	-0.133535
50	0.349231
50	0.853906
50	0.687531
50	-0.747253
50	0.377633
50	-0.244432
50	-0.664197
50	-0.248319
50	-0.72232
50	-0.340015
50	-0.296632
50	-0.019779
50	-0.019779
50	0.148342
55	0.564766
55	-0.423156
55	-0.905341
55	0.864962
55	-0.64651
55	-0.729979
55	0.703655
55	0.63876
55	-0.876808
55	-0.776476
55	0.0399876
55	-0.154785
55	0.595327
55	-0.111314
55	0.119184
55	-0.683073
55	-0.749524
55	0.833881
55	-0.550735
55	-0.550735
55	0.198844
55	-0.686305
55	-0.514349
55	-0.432352
55	-0.626137
55	0.919265
55	-0.603813
55	-0.71066
55	0.687531
55	0.678486
55	-0.0537457
55	-0.535617
55	-0.630238
55	0.788892
55	0.887525
55	-0.247091
55	-0.0612449
55	-0.751485
55	0
55	-0.139423
55	-0.162971
55	-0.424868
55	-0.424868
55	-0.019779
55	0.148342
60	-0.423156
60	-0.671704
60	0.864962
60	-0.694161
60	-0.724037
60	-0.715423
60	-0.876808
60	-0.555837
60	-0.734258
60	1.13601
60	-0.0191145
60	0.0269852
60	-0.645101
60	-0.720639
60	0.957763
60	0.854356
60	-0.523594
60	-0.523594
60	-0.496453
60	-0.669521
60	-0.432352
60	0.140852
60	-0.584558
60	0.67423
60	0.853906
60	-0.747253
60	0.791306
60	0.0824591
60	0.0230966
60	0.978335
60	-0.571102
60	-0.0253387
60	-0.54531
60	0.217525
60	0.198251
60	-0.0393815
60	-0.372521
60	-0.398694
60	-0.346347
60	-0.372521
60	-0.398694
60	0.484585
60	0.484585
65	0.429088
65	-0.423156
65	-0.593826
65	-0.712388
65	-0.694161
65	-0.700867
65	0.768067
65	-0.692039
65	0.271027
65	0.595327
65	-0.60244
65	1.13601
65	0.165284
65	0.211384
65	-0.632444
65	-0.720639
65	-0.749524
65	1.00732
65	-0.469312
65	-0.415031
65	0.455767
65	-0.686305
65	-0.436278
65	-0.432352
65	-0.397763
65	-0.61373
65	0.919265
65	0.890281
65	-0.584558
65	0.890896
65	0.853906
65	-0.694977
65	0.687531
65	0.979339
65	0.191423
65	-0.32137
65	0.508125
65	-0.478007
65	0.0861515
65	-0.488691
65	-0.654431
65	0.887525
65	0.217525
65	0.217525
65	-0.674904
65	0.481467
65	0.117827
65	0.135982
65	-0.424868
65	-0.398694
65	-0.424868
65	-0.424868
65	-0.398694
65	-0.424868
65	-0.424868
65	-0.346347
65	-0.189304
65	-0.00608694
65	0.652707
65	0.98895
70	0.597357
70	0.689058
70	-0.20601
70	-0.20601
70	-0.515947
70	-0.438068
70	0.864962
70	-0.724037
70	0.886156
70	0.730926
70	-0.876808
70	-0.32406
70	-0.649821
70	-0.575939
70	0.257483
70	0.487982
70	-0.619787
70	-0.632444
70	-0.720639
70	-0.728372
70	-0.360749
70	-0.360749
70	0.71269
70	-0.358207
70	-0.397763
70	-0.397763
70	-0.397763
70	-0.397763
70	-0.397763
70	0.323777
70	-0.623068
70	1.02631
70	0.853906
70	-0.647926
70	-0.474422
70	1.09216
70	0.300387
70	0.978335
70	-0.276301
70	0.225514
70	-0.432072
70	-0.417918
70	-0.403763
70	-0.375453
70	-0.375453
70	-0.375453
70	-0.375453
70	0.813149
70	0.403371
70	0.651396
70	0.260744
70	0.401718
70	0.281825
70	0.595911
70	0.98895
75	0.0111357
75	-0.438068
75	-0.438068
75	0.783872
75	-0.64651
75	-0.694161
75	-0.694161
75	-0.700867
75	-0.671755
75	-0.876808
75	-0.681479
75	0.294014
75	-0.544275
75	-0.512611
75	0.588707
75	1.23828
75	1.02396
75	1.13601
75	0.534081
75	0.67238
75	-0.5565
75	-0.493214
75	-0.36664
75	1.00732
75	0.809691
75	-0.279326
75	-0.225044
75	-0.11648
75	-0.00791611
75	-0.701404
75	-0.685401
75	-0.358207
75	-0.397763
75	-0.397763
75	-0.397763
75	-0.397763
75	-0.432352
75	-0.363175
75	-0.328587
75	-0.293999
75	-0.293999
75	-0.121058
75	-0.0518822
75	-0.61373
75	0.868971
75	-0.642323
75	1.18881
75	-0.640084
75	0.687531
75	0.463832
75	0.654519
75	-0.32137
75	0.629383
75	-0.0435637
75	0.344332
75	0.225514
75	-0.375453
75	-0.361299
75	-0.347144
75	-0.318835
75	-0.318835
75	-0.30468
75	-0.30468
75	-0.276371
75	-0.248061
75	-0.248061
75	-0.576844
75	0.887525
75	0.496295
75	0.589218
75	-0.537057
75	0.360785
75	0.576107
75	0.831476
75	1.32519
80	0.866589
80	0.854781
80	0.0111357
80	0.0111357
80	0.662574
80	-0.438068
80	-0.515947
80	-0.515947
80	-0.438068
80	-0.64651
80	-0.694161
80	-0.643922
80	-0.593683
80	-0.724037
80	-0.569864
80	0.982774
80	0.874295
80	-0.486151
80	0.525792
80	-0.41762
80	-0.343738
80	-0.312074
80	0.733107
80	-0.60244
80	1.19254
80	0.76458
80	0.902879
80	-0.214753
80	-0.0502074
80	-0.720639
80	-0.720639
80	-0.728372
80	-0.70722
80	1.05687
80	1.00732
80	0.0192248
80	0.0735068
80	0.127789
80	0.209212
80	0.898737
80	1.04049
80	-0.686305
80	-0.123995
80	-0.0172941
80	0.121058
80	-0.626137
80	-0.626137
80	0.894118
80	0.689628
80	0.94273
80	-0.642323
80	-0.642323
80	0.853906
80	-0.616559
80	-0.593034
80	-0.5303
80	-0.404831
80	0.752884
80	-0.42895
80	1.16737
80	0.709001
80	0.872447
80	0.107123
80	0.956928
80	0.654649
80	0.281259
80	-0.219752
80	-0.0782047
80	0.204889
80	0.89805
80	-0.528352
80	1.05383
80	1.05383
80	1.23968
80	-0.307313
80	0.736361
80	0.991255
80	0.475119
80	0.618035
80	0.717279
80	1.09321
80	1.49331
85	1.03486
85	0.937643
85	0.662574
85	0.662574
85	1.09687
85	1.09687
85	-0.360189
85	-0.438068
85	-0.360189
85	-0.204432
85	-0.204432
85	-0.126553
85	0.946052
85	-0.64651
85	-0.668469
85	-0.493204
85	-0.166648
85	0.134789
85	0.461345
85	-0.724037
85	-0.438861
85	-0.336969
85	-0.133187
85	0.099708
85	1.04719
85	0.997182
85	-0.486151
85	-0.486151
85	0.680311
85	-0.28041
85	-0.227637
85	0.935266
85	1.19254
85	0.995078
85	1.08728
85	0.253568
85	0.4814
85	-0.685007
85	-0.686069
85	1.08165
85	0.884132
85	0.209212
85	0.263494
85	0.507762
85	0.833454
85	1.12022
85	-0.686305
85	-0.677461
85	0.110218
85	0.34443
85	0.363175
85	0.812821
85	-0.61373
85	-0.626137
85	0.843824
85	0.826822
85	-0.623068
85	-0.623068
85	1.2159
85	0.853906
85	-0.216629
85	0.0343077
85	0.410713
85	0.724384
85	1.01453
85	0.834575
85	-0.0651762
85	1.20498
85	1.00865
85	1.11762
85	1.28106
85	0.374932
85	0.932526
85	0.978335
85	0.918418
85	1.12012
85	0.420622
85	0.643603
85	0.487983
85	0.799387
85	-0.42167
85	-0.256797
85	-0.121019
85	0.987697
85	1.14676
85	1.14676
85	1.23968
85	-0.0163044
85	0.351286
85	1.21783
85	0.732369
85	0.83241
85	0.875285
85	0.875285
85	0.932452
85	0.899972
85	0.966406
85	1.09097
85	1.38113
85	1.49331
90	1.16947
90	1.1448
90	1.18623
90	1.09687
90	1.09687
90	1.53116
90	1.53116
90	-0.0486742
90	0.0292045
90	0.0292045
90	0.107083
90	0.262841
90	0.262841
90	0.864962
90	1.02714
90	-0.668469
90	-0.668469
90	-0.62455
90	-0.580631
90	-0.536713
90	-0.448875
90	-0.361038
90	-0.317119
90	-0.2732
90	-0.119485
90	0.0561901
90	0.319703
90	0.495377
90	0.561824
90	0.787901
90	0.938619
90	1.11446
90	-0.724037
90	-0.663023
90	-0.663023
90	-0.663023
90	-0.663023
90	-0.663023
90	0.288935
90	0.52183
90	0.681945
90	0.812948
90	1.06866
90	1.06887
90	1.10983
90	-0.486151
90	-0.290822
90	0.0998346
90	0.680311
90	0.834829
90	-0.0798726
90	0.0151187
90	0.194547
90	0.563958
90	0.848932
90	1.30278
90	1.43999
90	1.58775
90	1.13743
90	1.34544
90	-0.633838
90	1.19254
90	1.13338
90	1.22558
90	1.36388
90	0.696575
90	1.05098
90	1.32944
90	1.65853
90	-0.685007
90	-0.649376
90	-0.613745
90	-0.686069
90	-0.643766
90	-0.516857
90	1.10642
90	1.1312
90	1.05058
90	1.32199
90	1.51198
90	1.72911
90	1.16452
90	1.17338
90	-0.686305
90	-0.661581
90	0.500571
90	0.734784
90	1.05494
90	1.26247
90	1.53917
90	-0.61373
90	-0.61373
90	-0.61373
90	-0.61373
90	-0.61373
90	-0.601322
90	-0.601322
90	0.843824
90	0.964015
90	-0.603813
90	-0.603813
90	-0.584558
90	-0.584558
90	-0.546048
90	-0.507539
90	-0.430519
90	1.24298
90	1.22626
90	1.39093
90	0.867251
90	0.34407
90	0.571429
90	0.935203
90	1.24258
90	1.41727
90	1.39002
90	1.41727
90	0.696302
90	1.17504
90	1.23567
90	0.956928
90	1.27528
90	1.36838
90	0.894456
90	0.950201
90	1.16741
90	0.970822
90	0.0632504
90	0.363901
90	0.713043
90	1.19796
90	1.40163
90	1.08787
90	1.23968
90	1.23968
90	1.14676
90	1.23968
90	0.535081
90	0.749509
90	0.902671
90	1.04052
90	1.209
90	1.25495
90	1.31621
90	1.24615
90	1.30279
90	0.975327
90	0.975327
90	0.946744
90	0.961035
90	1.18232
90	1.24045
90	1.25705
90	1.53817
90	1.56434
90	1.69521
90	1.49331
90	1.49331
95	1.16947
95	1.20313
95	1.23678
95	1.23678
95	1.18623
95	1.18623
95	1.53116
95	1.53116
95	1.53116
95	1.53116
95	1.53116
95	0.34072
95	0.652235
95	0.807992
95	1.11951
95	1.27526
95	1.5089
95	1.74254
95	1.8983
95	1.8983
95	1.8983
95	1.8983
95	1.8983
95	1.8983
95	1.02714
95	1.10823
95	1.10823
95	1.02714
95	0.978484
95	1.30787
95	1.50551
95	1.65922
95	1.87882
95	1.96665
95	2.01057
95	1.98861
95	1.18982
95	1.36565
95	1.44101
95	1.51637
95	1.54149
95	1.56661
95	1.54149
95	1.56661
95	1.51637
95	1.51637
95	-0.663023
95	-0.418966
95	-0.235922
95	0.00813525
95	0.252193
95	0.374222
95	0.679294
95	1.10639
95	1.41147
95	1.47248
95	1.5335
95	1.59451
95	1.59451
95	1.65552
95	1.65552
95	1.65552
95	1.65552
95	1.65552
95	0.914839
95	0.987619
95	1.16229
95	1.29329
95	1.39518
95	1.54074
95	1.62808
95	1.67175
95	1.67175
95	1.6863
95	1.67175
95	1.12233
95	1.13307
95	1.15454
95	1.13031
95	1.14055
95	1.15079
95	1.16103
95	0.0998346
95	0.295163
95	0.295163
95	0.490492
95	0.490492
95	0.68582
95	0.881149
95	1.07648
95	1.27181
95	1.46713
95	1.46713
95	1.46713
95	1.66246
95	1.66246
95	1.66246
95	1.66246
95	1.66246
95	1.66246
95	0.989347
95	0.989347
95	0.989347
95	0.989347
95	1.14387
95	1.14387
95	1.22113
95	1.29838
95	1.29838
95	1.29838
95	1.37564
95	1.37564
95	1.61942
95	1.65108
95	1.65108
95	1.65108
95	1.68275
95	1.6933
95	1.13743
95	1.13743
95	1.13743
95	1.19519
95	1.25295
95	1.25295
95	1.25295
95	1.34544
95	1.4526
95	-0.618139
95	-0.633838
95	-0.633838
95	-0.633838
95	-0.633838
95	-0.633838
95	-0.633838
95	-0.60244
95	-0.539645
95	-0.429754
95	-0.194272
95	0.198197
95	0.700557
95	1.25001
95	1.61109
95	1.81517
95	1.89366
95	1.94076
95	1.95646
95	1.97216
95	1.13601
95	1.13601
95	1.13601
95	1.13601
95	1.40997
95	1.40997
95	1.40997
95	1.40997
95	1.40997
95	1.7851
95	1.83573
95	1.84839
95	1.87371
95	-0.578114
95	-0.471221
95	-0.150541
95	-0.0792791
95	0.241401
95	0.526449
95	0.775867
95	1.13218
95	1.31033
95	1.55975
95	1.63101
95	1.70227
95	1.73791
95	1.70227
95	1.73791
95	1.70227
95	1.77354
95	-0.453402
95	-0.347644
95	-0.136129
95	0.0753862
95	0.244598
95	0.498417
95	0.857993
95	1.06951
95	1.32333
95	1.49254
95	1.53484
95	1.57715
95	1.6406
95	1.6829
95	1.72521
95	1.72521
95	1.74636
95	1.05687
95	1.05687
95	1.08165
95	1.10642
95	0.913909
95	0.943685
95	1.89195
95	1.91909
95	1.94623
95	1.97337
95	1.94623
95	1.94623
95	1.16452
95	1.17338
95	1.1468
95	1.13794
95	1.1468
95	-0.671205
95	-0.656106
95	-0.671205
95	-0.671205
95	-0.641006
95	-0.610808
95	-0.580609
95	-0.535311
95	-0.429615
95	-0.323919
95	-0.0370295
95	0.189462
95	0.400854
95	0.74814
95	1.03503
95	1.33702
95	1.57861
95	1.6994
95	1.8051
95	1.8051
95	1.8353
95	1.8655
95	1.8504
95	1.8655
95	-0.661581
95	-0.661581
95	-0.62982
95	-0.606
95	-0.510719
95	-0.375737
95	-0.208995
95	0.092729
95	0.513554
95	0.910559
95	1.37109
95	1.63311
95	1.82367
95	1.82367
95	1.86337
95	1.04707
95	1.20321
95	1.35935
95	1.35935
95	1.43742
95	1.51549
95	1.43742
95	1.43742
95	1.43742
95	1.43742
95	1.7467
95	1.95423
95	2.09258
95	2.12717
95	2.12717
95	2.12717
95	-0.5641
95	-0.526878
95	-0.489656
95	-0.42762
95	-0.340769
95	-0.154659
95	0.118302
95	0.515337
95	0.887556
95	1.35903
95	1.6444
95	1.81811
95	1.91736
95	1.92977
95	1.94218
95	1.92977
95	1.94218
95	1.92977
95	0.843824
95	0.818677
95	0.868971
95	0.843824
95	0.843824
95	0.843824
95	1.14694
95	1.14694
95	1.2384
95	1.2384
95	1.2384
95	1.2384
95	1.2384
95	0.972702
95	0.972702
95	-0.334245
95	-0.141696
95	-0.0646766
95	0.0508526
95	0.281911
95	0.589989
95	0.859557
95	1.2254
95	1.66826
95	1.93783
95	2.14963
95	2.2074
95	2.22665
95	2.28442
95	1.24298
95	0.853906
95	1.49288
95	1.57914
95	1.60266
95	1.60266
95	1.60266
95	1.60266
95	0.867251
95	0.867251
95	0.867251
95	0.818237
95	1.11709
95	1.25351
95	1.25351
95	1.34445
95	1.34445
95	1.43539
95	1.38992
95	1.43539
95	1.43539
95	1.28019
95	1.28019
95	1.44451
95	1.47175
95	1.44451
95	1.44451
95	0.803425
95	0.96411
95	1.1248
95	1.23192
95	1.33904
95	1.33904
95	1.3926
95	1.3926
95	1.33904
95	1.28548
95	1.23567
95	1.2963
95	1.23567
95	1.17504
95	0.93552
95	0.93552
95	0.892704
95	1.47699
95	1.52354
95	1.52354
95	1.06169
95	1.08956
95	1.17318
95	1.31254
95	1.34042
95	1.42403
95	1.47978
95	1.47978
95	1.42403
95	1.42403
95	1.45191
95	1.42403
95	1.40804
95	1.80437
95	2.10162
95	2.34225
95	2.41302
95	2.42718
95	1.03147
95	1.09211
95	1.49861
95	1.54711
95	1.5762
95	1.5956
95	0.987697
95	0.987697
95	1.03778
95	1.03778
95	1.14676
95	1.14676
95	1.23968
95	1.23968
95	1.23968
95	1.36216
95	1.39279
95	1.39279
95	1.40811
95	1.40811
95	1.30279
95	1.30279
95	1.33111
95	1.33111
95	1.27447
95	1.27447
95	1.26116
95	1.3612
95	1.56129
95	1.57558
95	1.58987
95	1.60416
95	1.60416
95	1.26536
95	1.25705
95	1.28197
95	1.32349
95	1.72139
95	1.77373
95	1.79991
95	1.85225
95	1.87843
95	1.49331
95	1.49331

## Sheet: figure_5a
TALOS-N output for Variant 5 beta (CTD only)
REMARK	Secondary	Structure	Prediction	for	Chemical	Shift	Input	TCTD.tab.txt
REMARK	H-Helix	E-Strand	L-Coil	(Chemical	shift	based)
REMARK	h-Helix	e-Strand	c-Coil	(Sequence	based)
REMARK	Reference:
REMARK	Y.	Shen,	and	A.	Bax:
REMARK	Protein	backbone	and	sidechain	torsion	angles	predicted	from	NMR
REMARK	chemical	shifts	using	artificial	neural	networks
REMARK	J.	Biomol.	NMR,	56,	227-241(2013).
DATA	FIRST_RESID	1
DATA	SEQUENCE	MVDGFIDTK	SEEFKKGDTI	LIKDGPFKDF	VGIFQEELDS	KGRVSILLKT
DATA	PREDICTED_SS	xcLLLLLLLL	LLLLLLLLEE	EELLccLLHH	EEEEELELLL	LLLEEEEELL
DATA	CONFIDENCE	828831678	8840468739	9747127120	1375110488	8807999277
DATA	SEQUENCE	LALQPRITVD	KDMIEKLHN
DATA	PREDICTED_SS	LLHLLEEEEL	LLEEEELLcx
DATA	CONFIDENCE	1007808975	2156881080
VARS	RESID	RESNAME	CS_CNT	CS_CNT_R2	Q_H	Q_E	Q_L	CONFIDENCE	SS_CLASS
FORMAT	%4d	%1s	%2d	%2d	%8.3f	%8.3f	%8.3f	%4.2f	%s
	1	M	6	1	0.039	0.036	0.926	0.89	c
	2	V	11	5	0.05	0.354	0.596	0.24	L
	3	D	14	5	0.038	0.049	0.913	0.86	L
	4	G	14	4	0.025	0.051	0.925	0.87	L
	5	F	14	5	0.026	0.288	0.686	0.4	L
	6	I	15	5	0	0.447	0.553	0.11	L
	7	D	15	5	0.017	0.185	0.798	0.61	L
	8	T	15	5	0.004	0.127	0.869	0.74	L
	9	K	15	5	0.025	0.048	0.927	0.88	L
	10	S	15	5	0.019	0.044	0.938	0.89	L
	11	E	15	5	0.038	0.063	0.899	0.84	L
	12	E	15	5	0.035	0.244	0.722	0.48	L
	13	F	15	5	0.001	0.496	0.503	0.01	L
	14	K	15	5	0.014	0.256	0.73	0.47	L
	15	K	14	5	0.007	0.162	0.83	0.67	L
	16	G	14	4	0.009	0.047	0.944	0.9	L
	17	D	14	5	0.049	0.124	0.827	0.7	L
	18	T	15	5	0	0.683	0.317	0.37	E
	19	I	15	5	0.015	0.953	0.031	0.92	E
	20	L	15	5	0.014	0.956	0.03	0.93	E
	21	I	15	5	0.051	0.874	0.075	0.8	E
	22	K	14	5	0.003	0.293	0.704	0.41	L
	23	D	11	4	0.029	0.131	0.84	0.71	L
	24	G	7	2	0	0.409	0.591	0.18	c
	25	P	8	1	0.044	0.332	0.625	0.29	c
	26	F	11	5	0.073	0.1	0.827	0.73	L
	27	K	15	5	0.421	0.043	0.536	0.12	L
	28	D	15	5	0.573	0.068	0.359	0.21	H
	29	F	15	5	0.454	0.117	0.429	0.02	H
	30	V	14	5	0.139	0.487	0.374	0.11	E
	31	G	14	4	0.027	0.68	0.293	0.39	E
	32	I	14	5	0	0.853	0.147	0.71	E
	33	F	14	5	0	0.778	0.222	0.56	E
	34	Q	14	4	0	0.574	0.426	0.15	E
	35	E	14	5	0	0.423	0.577	0.15	L
	36	E	15	5	0.019	0.535	0.446	0.09	E
	37	L	13	5	0.061	0.24	0.699	0.46	L
	38	D	13	3	0.036	0.055	0.909	0.85	L
	39	S	13	5	0.035	0.054	0.911	0.86	L
	40	K	14	5	0.035	0.05	0.914	0.86	L
	41	G	14	4	0.041	0.071	0.888	0.82	L
	42	R	14	5	0	0.458	0.542	0.08	L
	43	V	15	5	0	0.88	0.12	0.76	E
	44	S	15	5	0.008	0.952	0.04	0.91	E
	45	I	15	5	0.013	0.965	0.022	0.94	E
	46	L	15	5	0.019	0.944	0.038	0.91	E
	47	L	14	5	0.084	0.589	0.327	0.26	E
	48	K	13	4	0.111	0.078	0.811	0.7	L
	49	T	12	4	0.097	0.034	0.869	0.77	L
	50	L	13	4	0.381	0.07	0.549	0.17	L
	51	A	14	5	0.447	0.056	0.496	0.05	L
	52	L	12	5	0.516	0.042	0.442	0.07	H
	53	Q	10	2	0.123	0.007	0.87	0.75	L
	54	P	10	3	0.032	0.083	0.885	0.8	L
	55	R	13	5	0.001	0.538	0.461	0.08	E
	56	I	15	5	0.005	0.907	0.088	0.82	E
	57	T	15	5	0.024	0.948	0.028	0.92	E
	58	V	15	5	0.05	0.868	0.082	0.79	E
	59	D	15	5	0.023	0.221	0.755	0.53	L
	60	K	14	5	0.333	0.063	0.604	0.27	L
	61	D	14	4	0.371	0.126	0.503	0.13	L
	62	M	14	5	0.18	0.729	0.092	0.55	E
	63	I	15	5	0.143	0.84	0.017	0.7	E
	64	E	15	5	0.083	0.886	0.03	0.8	E
	65	K	15	5	0.043	0.898	0.059	0.84	E
	66	L	15	5	0	0.43	0.57	0.14	L
	67	H	12	5	0.055	0.426	0.518	0.09	L
	68	N	7	2	0	0.072	0.928	0.86	c

## Sheet: figure_5b
TALOS-N output for Variant 5 alpha
REMARK	Secondary	Structure	Prediction	for	Chemical	Shift	Input	TRfaH_CTD.talos
REMARK	H-Helix	E-Strand	L-Coil	(Chemical	shift	based)
REMARK	h-Helix	e-Strand	c-Coil	(Sequence	based)
REMARK	Reference:
REMARK	Y.	Shen,	and	A.	Bax:
REMARK	Protein	backbone	and	sidechain	torsion	angles	predicted	from	NMR
REMARK	chemical	shifts	using	artificial	neural	networks
REMARK	J.	Biomol.	NMR,	56,	227-241(2013).
DATA	FIRST_RESID	1
DATA	SEQUENCE	FIDTKSEEF	KKGDTILIKD	GPFKDFVGIF	QEELDSKGRV	SILLKTLALQ
DATA	PREDICTED_SS	xLEEHHHHHH	HHHHHHHHHH	HccHHHHHHH	HhhHHHLLHH	HhhhHHHhcc
DATA	CONFIDENCE	10589999	9999999986	4439999999	8872100089	9677999111
DATA	SEQUENCE	PRITVDKDMI	EKLHN
DATA	PREDICTED_SS	cHHHHHHHHH	hhhcc
DATA	CONFIDENCE	3899979988	74238
VARS	RESID	RESNAME	CS_CNT	CS_CNT_R2	Q_H	Q_E	Q_L	CONFIDENCE	SS_CLASS
FORMAT	%4d	%1s	%2d	%2d	%8.3f	%8.3f	%8.3f	%4.2f	%s
	1	F	10	5	0.333	0.333	0.333	0	L
	2	I	15	5	0.321	0.429	0.25	0.11	E
	3	D	15	5	0.194	0.436	0.369	0.07	E
	4	T	15	5	0.731	0.045	0.224	0.51	H
	5	K	15	5	0.935	0	0.065	0.87	H
	6	S	15	5	0.972	0	0.028	0.94	H
	7	E	14	5	0.981	0	0.019	0.96	H
	8	E	11	4	0.987	0	0.013	0.97	H
	9	F	11	2	0.986	0	0.014	0.97	H
	10	K	12	5	0.988	0	0.012	0.98	H
	11	K	13	5	0.972	0	0.028	0.94	H
	12	G	8	3	0.968	0	0.032	0.94	H
	13	D	6	0	0.959	0	0.041	0.92	H
	14	T	8	3	0.951	0	0.049	0.9	H
	15	I	13	5	0.98	0.009	0.011	0.97	H
	16	L	15	5	0.969	0.006	0.024	0.95	H
	17	I	15	5	0.959	0.007	0.034	0.92	H
	18	K	15	5	0.942	0	0.058	0.88	H
	19	D	13	5	0.834	0	0.166	0.67	H
	20	G	8	3	0.742	0.008	0.25	0.49	H
	21	P	5	0	0.216	0.156	0.628	0.41	c
	22	F	6	2	0.3	0.077	0.622	0.32	c
	23	K	11	4	0.989	0	0.011	0.98	H
	24	D	14	5	0.996	0.002	0.002	0.99	H
	25	F	15	5	0.995	0	0.005	0.99	H
	26	V	14	5	0.977	0	0.023	0.95	H
	27	G	14	4	0.969	0.002	0.029	0.94	H
	28	I	14	5	0.972	0	0.028	0.94	H
	29	F	14	5	0.957	0	0.043	0.91	H
	30	Q	9	4	0.903	0	0.097	0.81	H
	31	E	6	0	0.947	0.053	0	0.89	h
	32	E	7	2	0.851	0.021	0.128	0.72	h
	33	L	12	5	0.629	0.004	0.367	0.26	H
	34	D	15	5	0.558	0.007	0.436	0.12	H
	35	S	14	5	0.542	0.008	0.45	0.09	H
	36	K	11	4	0.463	0	0.537	0.07	L
	37	G	10	2	0.495	0	0.505	0.01	L
	38	R	11	4	0.927	0	0.073	0.85	H
	39	V	12	5	0.955	0.006	0.039	0.92	H
	40	S	10	3	0.973	0	0.027	0.95	H
	41	I	5	2	0.818	0.182	0	0.64	h
	42	L	2	0	0.888	0.096	0.016	0.79	h
	43	L	4	0	0.861	0.105	0.034	0.76	h
	44	K	9	4	0.974	0.013	0.013	0.96	H
	45	T	13	5	0.983	0	0.017	0.97	H
	46	L	9	4	0.968	0	0.032	0.94	H
	47	A	4	0	0.461	0.207	0.332	0.13	h
	48	L	2	0	0.22	0.32	0.46	0.14	c
	49	Q	4	2	0.146	0.376	0.478	0.1	c
	50	P	9	2	0.206	0.193	0.601	0.4	c
	51	R	12	5	0.902	0.004	0.094	0.81	H
	52	I	14	5	0.982	0	0.018	0.96	H
	53	T	11	4	0.978	0	0.022	0.96	H
	54	V	11	2	0.951	0	0.049	0.9	H
	55	D	12	5	0.897	0	0.103	0.79	H
	56	K	15	5	0.972	0	0.028	0.94	H
	57	D	15	5	0.975	0	0.025	0.95	H
	58	M	14	5	0.941	0	0.059	0.88	H
	59	I	9	4	0.921	0.022	0.057	0.86	H
	60	E	4	0	0.89	0.002	0.108	0.78	h
	61	K	0	0	0.684	0.033	0.283	0.4	h
	62	L	0	0	0.6	0.084	0.316	0.28	h
	63	H	0	0	0.324	0	0.676	0.35	c
	64	N	0	0	0.036	0.057	0.907	0.85	c

## Sheet: figure_6
Adenylate Kinase								DsbE
background experimental contacts			Teal ACE predictions					background experimental contacts			Teal ACE predictions
x	y		x	y				x	y		x	y
24	1		108	195				4	1		10	16
26	1		106	193				5	2		11	15
79	1		105	194				6	2		8	16
80	1		105	192				6	3		22	27
81	1		107	194				72	3		9	17
102	1		107	196				7	3		6	20
104	1		115	199				7	4		6	18
105	1		111	198				64	4		8	18
213	1		110	197				8	4		18	21
103	1		109	196				66	4		7	19
4	1		110	195				72	4		6	19
20	1		109	198				8	5		10	14
84	1		108	193				64	5		11	17
27	1		112	199				72	5		17	21
212	1		110	199				76	5		17	22
214	1		111	199				62	5		20	23
26	2		106	192				68	5		4	19
79	2		112	198				69	5		10	15
80	2		102	192				73	5		19	27
81	2		104	192				63	5		11	14
84	2		110	198				66	5		22	25
102	2		103	192				9	5		6	23
103	2		105	196				77	5		15	21
104	2		112	197				62	6		11	16
105	2		115	197				63	6		7	18
213	2		102	191				64	6		9	16
27	2		104	191				66	6		3	23
82	2		105	193				68	6		6	21
83	2		106	195				69	6		17	27
85	2		109	202				70	6		19	22
5	2		116	202				72	6		5	19
20	2		104	194				73	6		19	23
106	2		115	200				65	6		8	21
107	2		107	200				67	6		7	17
191	2		116	198				9	6		3	20
192	2		111	200				61	6		4	23
87	2		115	201				71	6		3	6
101	2		109	200				32	6		4	20
20	3		109	199				33	6		10	17
26	3		105	191				96	6		6	16
27	3		112	200				61	7		21	25
28	3		114	199				62	7		23	27
80	3		101	193				63	7		8	20
81	3		112	202				64	7		16	21
82	3		103	191				65	7		24	27
83	3		101	192				66	7		9	22
84	3		200	204				68	7		8	15
85	3		194	212				69	7		5	20
102	3		200	205				70	7		8	17
103	3		200	208				72	7		11	22
104	3		204	207				73	7		21	27
105	3		196	208				76	7		10	13
106	3		196	205				31	7		19	29
107	3		198	205				32	7		7	22
191	3		201	204				60	7		5	23
213	3		208	211				10	7		8	19
88	3		207	210				77	7		20	24
192	3		196	209				71	7		10	18
6	3		210	213				74	7		13	16
87	3		194	208				75	7		21	24
29	3		204	208				17	7		7	16
86	3		196	212				59	7		7	20
209	3		196	200				32	8		3	19
212	3		207	211				60	8		20	27
20	4		197	208				61	8		4	7
80	4		197	200				62	8		4	18
81	4		205	208				63	8		18	23
83	4		203	207				64	8		12	15
84	4		194	209				69	8		7	21
85	4		203	206				73	8		23	26
87	4		206	210				76	8		16	20
88	4		197	205				77	8		9	12
102	4		208	212				17	8		9	18
103	4		192	212				11	8		12	16
104	4		201	205				30	8		16	19
105	4		206	209				59	8		18	22
106	4		194	211				31	8		15	18
107	4		210	214				15	8		5	18
108	4		199	205				16	8		2	23
191	4		197	204				15	9		9	21
192	4		202	206				16	9		2	6
213	4		202	205				17	9		7	23
29	4		204	211				32	9		2	16
86	4		211	214				59	9		8	11
89	4		194	213				60	9		6	15
7	4		198	202				61	9		3	16
109	4		201	207				62	9		6	9
194	4		199	208				63	9		5	9
182	4		201	208				73	9		8	14
193	4		196	204				76	9		7	10
209	4		209	213				77	9		11	18
96	4		209	212				18	9		6	22
13	5		198	201				30	9		15	20
17	5		205	209				12	9		5	8
20	5		200	212				14	9		22	26
28	5		198	209				58	9		5	17
29	5		197	209				19	9		3	18
30	5		194	210				29	9		6	25
31	5		198	208				31	9		13	17
84	5		199	204				14	10		14	17
85	5		199	202				15	10		9	19
87	5		198	206				16	10		107	111
88	5		200	207				17	10		106	112
89	5		202	208				18	10		107	113
103	5		200	209				30	10		104	112
105	5		202	209				32	10		106	110
106	5		200	203				58	10		105	113
107	5		201	206				59	10		104	115
108	5		202	210				60	10		105	114
109	5		197	212				61	10		102	115
194	5		197	201				62	10		103	116
209	5		203	211				73	10		106	113
8	5		206	212				77	10		102	116
171	5		199	209				13	10		99	119
12	5		201	211				57	10		102	117
14	5		195	208				28	10		107	110
16	5		203	210				29	10		102	119
196	5		200	211				14	11		106	111
13	6		196	199				15	11		104	114
84	6		197	210				16	11		105	116
88	6		195	209				17	11		99	120
89	6		202	207				18	11		103	119
105	6		199	212				21	11		98	119
106	6		208	213				57	11		99	117
107	6		194	207				58	11		103	122
108	6		204	209				59	11		102	118
109	6		199	203				60	11		104	113
171	6		205	212				61	11		102	114
179	6		195	212				28	11		103	118
193	6		195	200				15	12		101	121
194	6		193	212				17	12		103	123
11	6		201	210				28	12		105	115
110	6		203	208				47	12		108	111
175	6		197	207				50	12		109	113
178	6		196	207				57	12		99	121
9	6		202	212				58	12		101	116
12	6		205	210				59	12		100	119
111	6		200	206				60	12		101	118
195	6		196	211				30	12		103	120
196	6		194	204				46	12		107	112
87	6		205	211				43	12		108	113
182	6		197	203				48	12		105	122
91	6		194	200				51	12		103	115
174	6		204	212				56	12		101	120
176	6		42	47				42	12		96	115
177	6		38	43				44	12		97	119
180	6		48	63				45	12		99	118
181	6		52	57				49	12		103	114
183	6		38	45				127	12		98	115
85	6		39	50				32	12		99	116
90	6		71	74				61	12		98	117
92	6		52	63				47	13		98	116
11	7		75	78				50	13		101	119
12	7		39	46				58	13		105	112
13	7		50	54				59	13		100	116
88	7		44	47				60	13		97	117
107	7		48	51				16	13		102	121
108	7		45	70				57	13		97	116
109	7		52	55				58	14		104	117
110	7		45	67				17	14		104	110
171	7		52	60				58	15		106	109
175	7		38	46				18	15		101	117
179	7		38	41				59	15		45	124
10	7		39	47				60	15		49	127
111	7		51	55				59	16		48	124
116	7		45	66				77	16		49	124
168	7		49	63				19	16		49	128
172	7		48	66				21	16		45	123
14	7		42	46				21	17		45	121
30	7		35	49				59	17		45	127
31	7		71	76				60	17		48	128
32	7		45	63				73	17		45	122
167	7		42	50				77	17		46	127
11	8		63	66				20	17		45	120
12	8		45	48				22	17		45	119
13	8		37	41				57	17		45	128
108	8		49	59				58	17		48	125
109	8		52	59				76	17		48	123
110	8		69	73				29	17		45	125
111	8		75	79				61	17		49	122
113	8		40	50				79	17		48	121
116	8		48	62				27	17		46	123
168	8		39	53				28	17		49	123
171	8		72	77				23	17		45	126
172	8		43	46				21	18		46	122
175	8		66	69				22	18		49	126
120	8		47	50				59	18		49	121
167	8		68	83				73	18		66	69
14	8		59	63				76	18		74	79
30	8		53	58				77	18		69	72
119	8		29	34				23	18		72	75
112	8		70	74				22	19		74	83
164	8		44	48				23	19		62	70
169	8		51	57				59	19		68	71
12	9		70	73				73	19		73	77
13	9		48	52				76	19		75	78
32	9		74	77				77	19		72	76
116	9		59	64				79	19		67	71
120	9		44	66				29	19		68	72
123	9		51	54				78	19		65	69
164	9		67	70				24	19		73	76
167	9		71	77				106	19		64	69
168	9		37	40				23	20		74	80
171	9		35	53				77	20		65	70
14	9		49	67				79	20		71	74
30	9		41	47				24	20		62	65
36	9		30	33				25	20		71	75
111	9		57	60				57	20		73	79
117	9		60	63				24	21		74	81
119	9		34	37				25	21		74	78
112	9		39	42				57	21		63	70
113	9		62	66				77	21		62	69
115	9		39	49				26	21		61	70
158	9		44	70				27	21		67	70
159	9		71	81				59	21		63	66
58	9		35	39				79	21		70	73
163	9		66	70				106	21		64	70
169	9		43	70				55	21		64	67
170	9		41	74				56	21		66	72
172	9		39	54				29	21		62	66
13	10		72	81				58	21		74	77
14	10		43	47				25	22		77	81
36	10		48	60				26	22		60	70
111	10		65	69				27	22		75	80
116	10		41	46				29	22		66	70
117	10		69	72				57	22		72	78
119	10		35	59				59	22		77	80
120	10		34	45				79	22		62	67
123	10		35	46				106	22		70	74
164	10		34	38				107	22		73	81
167	10		40	54				108	22		64	72
168	10		52	62				110	22		66	71
15	10		38	49				73	22		69	73
115	10		67	71				77	22		65	68
121	10		47	51				109	22		72	77
109	10		53	59				28	22		63	67
112	10		32	36				81	22		73	78
198	10		36	50				61	22		65	71
113	10		48	57				78	22		74	82
118	10		52	58				104	22		25	57
14	11		40	47				58	22		27	57
15	11		77	80				26	23		29	59
109	11		46	50				27	23		26	56
110	11		49	60				57	23		25	55
111	11		33	36				79	23		28	58
112	11		51	63				106	23		31	61
115	11		35	45				107	23		27	59
116	11		73	78				108	23		26	55
117	11		52	64				110	23		30	60
119	11		77	81				109	23		29	61
120	11		36	53				77	23		32	62
123	11		49	53				78	23		28	56
168	11		37	43				106	24		22	59
198	11		49	66				107	24		35	64
171	11		46	49				108	24		33	63
199	11		49	52				109	24		33	64
16	11		64	83				110	24		34	62
196	11		44	51				27	24		33	62
197	11		31	34				55	24		17	59
205	11		44	62				55	25		26	57
108	11		72	80				57	25		22	57
200	11		63	67				106	25		34	65
15	12		32	53				107	25		35	65
16	12		41	44				108	25		32	60
109	12		48	55				109	25		34	64
111	12		51	60				110	25		33	65
116	12		65	68				56	25		35	63
119	12		33	37				134	25		29	60
120	12		33	53				28	25		25	59
198	12		64	67				105	25		24	57
205	12		62	65				111	25		28	60
17	12		47	54				54	25		25	54
202	12		28	33				55	26		26	53
18	12		75	80				56	26		31	63
30	12		74	78				57	26		34	63
209	12		45	64				106	26		25	56
19	12		71	75				107	26		35	62
16	13		39	45				108	26		30	58
17	13		44	63				109	26		31	60
30	13		35	38				110	26		21	57
109	13		64	68				134	26		30	62
111	13		43	49				135	26		26	54
119	13		50	53				105	26		28	59
198	13		45	49				111	26		28	57
205	13		40	46				131	26		24	55
209	13		57	62				29	26		30	61
18	13		76	80				58	26		34	66
20	13		71	80				104	26		19	59
29	13		41	49				133	26		32	63
31	13		42	54				136	26		17	57
33	13		31	49				53	26		23	57
107	13		53	64				54	26		27	56
19	13		54	57				59	26		37	64
28	13		43	66				55	27		29	58
32	13		52	67				56	27		34	60
108	13		68	72				57	27		27	58
171	13		49	64				58	27		38	62
17	14		76	79				59	27		27	61
18	14		49	55				104	27		21	59
29	14		53	57				105	27		32	61
30	14		41	45				106	27		38	64
31	14		49	58				107	27		40	64
32	14		38	42				108	27		28	53
33	14		39	52				111	27		31	64
36	14		33	40				131	27		40	62
109	14		51	66				134	27		34	58
19	14		45	52				135	27		53	56
28	14		40	43				30	27		50	58
20	14		49	54				81	27		46	58
21	14		38	47				103	27		45	48
18	15		28	35				112	27		38	41
19	15		68	82				113	27		37	41
30	15		36	39				130	27		49	52
33	15		73	77				46	28		50	54
109	15		64	69				56	28		30	46
132	15		48	53				57	28		47	51
202	15		72	82				58	28		51	54
20	15		51	62				59	28		48	52
206	15		77	83				103	28		42	45
205	15		75	81				104	28		28	46
209	15		45	68				105	28		30	42
21	15		52	66				106	28		49	56
22	15		65	72				107	28		33	38
138	15		35	50				131	28		48	51
203	15		35	52				134	28		36	39
119	15		39	43				60	28		30	39
19	16		61	65				61	28		49	58
20	16		71	83				113	28		37	40
30	16		34	52				127	28		41	44
109	16		40	44				31	28		30	38
202	16		34	41				73	28		30	43
205	16		55	62				102	28		43	46
206	16		41	50				49	28		47	50
209	16		30	34				50	28		32	43
21	16		72	83				130	28		49	53
28	16		73	76				122	28		46	60
22	16		28	31				53	28		50	56
29	16		39	57				132	28		32	39
23	16		57	63				46	29		41	45
24	16		32	35				56	29		50	57
107	16		35	41				57	29		50	55
213	16		31	61				58	29		43	47
196	16		39	55				59	29		38	42
198	16		38	59				60	29		33	42
201	16		33	39				61	29		40	43
203	16		73	79				73	29		34	43
204	16		37	42				81	29		44	48
207	16		42	49				102	29		34	40
200	16		72	78				103	29		42	46
119	16		49	57				104	29		45	49
197	16		39	51				105	29		53	58
208	16		45	74				106	29		33	39
210	16		74	79				113	29		30	36
20	17		30	36				134	29		38	44
21	17		31	59				32	29		44	47
28	17		47	62				115	29		32	40
29	17		45	72				79	29		54	57
30	17		42	51				84	29		50	53
33	17		33	38				101	29		35	40
109	17		60	65				114	29		32	38
209	17		35	40				112	29		30	45
22	17		65	83				74	29		34	38
26	17		44	75				77	29		46	50
27	17		33	61				46	30		31	46
23	17		55	60				57	30		35	38
24	17		42	66				58	30		33	37
31	17		31	36				59	30		29	46
21	18		35	60				60	30		33	40
22	18		47	66				61	30		33	36
26	18		63	69				62	30		47	58
28	18		38	53				73	30		46	49
29	18		34	40				102	30		52	55
30	18		48	59				103	30		30	37
33	18		32	58				104	30		30	44
206	18		53	63				105	30		30	40
23	18		45	51				42	30		40	45
24	18		38	44				101	30		50	60
25	18		46	59				115	30		36	44
130	18		71	78				33	30		31	39
131	18		36	58				39	30		37	44
132	18		69	82				63	30		37	45
129	18		67	83				100	30		38	46
22	19		47	53				43	30		39	44
23	19		52	68				127	30		35	41
24	19		58	64				38	30		39	42
28	19		42	75				40	30		54	58
206	19		46	63				122	30		40	44
209	19		35	48				36	30		52	56
210	19		55	59				41	30		36	43
25	19		34	53				44	30		47	60
26	19		41	70				47	30		34	37
213	19		43	67				34	30		32	47
202	19		45	60				37	30		126	129
205	19		68	71				39	31		105	130
207	19		76	83				42	31		128	132
203	19		35	58				46	31		130	133
208	19		45	54				59	31		129	132
211	19		53	61				60	31		125	128
23	20		45	62				61	31		114	130
24	20		33	48				62	31		122	126
25	20		60	64				63	31		116	122
26	20		37	44				70	31		125	129
28	20		35	54				100	31		124	128
206	20		70	75				101	31		123	126
209	20		45	69				102	31		129	133
213	20		73	83				103	31		132	135
27	20		41	67				104	31		114	126
29	20		68	73				114	31		113	134
107	20		47	60				115	31		113	130
109	20		19	206				95	31		122	127
210	20		23	206				36	31		116	126
81	20		19	202				97	31		116	130
24	21		19	203				98	31		126	130
25	21		20	206				69	31		107	134
26	21		15	202				73	31		122	130
27	21		20	209				99	31		114	133
28	21		24	206				84	31		121	125
29	21		23	207				71	31		120	126
81	21		20	213				74	31		122	125
71	21		16	202				81	31		128	131
76	21		20	210				96	31		105	134
30	21		18	202				105	31		105	131
33	21		19	210				72	31		118	122
77	21		22	206				79	31		115	122
25	22		19	205				91	31		116	123
26	22		20	212				36	32		115	130
27	22		19	207				39	32		118	123
28	22		22	207				42	32		116	120
206	22		126	129				59	32		108	134
26	23		120	164				60	32		118	126
210	23		121	161				61	32		124	127
206	23		117	161				62	32		114	134
214	23		125	132				63	32		115	126
209	23		128	149				64	32		120	123
213	23		126	149				97	32		117	120
211	23		128	151				98	32		116	119
207	23		118	136				100	32		108	135
27	24		142	150				101	32		121	124
79	24		125	154				102	32		114	129
28	24		127	154				103	32		130	134
213	24		121	164				35	32		119	122
210	24		124	155				40	32		113	133
214	24		127	152				99	32		132	136
209	24		128	152				65	32		115	119
206	24		142	145				38	32		119	123
211	24		124	153				46	32		131	134
212	24		125	130				69	32		116	121
207	24		126	131				43	32		127	131
208	24		128	148				36	33		131	135
28	25		127	151				37	33		123	127
76	25		122	134				39	33		118	121
79	25		124	135				40	33		114	122
81	25		146	149				61	33		125	132
77	25		129	149				62	33		114	127
76	26		120	168				63	33		116	127
79	26		124	133				64	33		127	130
81	26		149	152				65	33		107	130
77	26		141	150				97	33		126	133
80	26		123	132				98	33		119	126
82	26		145	150				99	33		121	127
29	26		140	153				100	33		121	126
71	26		126	153				101	33		120	127
213	26		129	146				102	33		133	136
71	27		135	155				66	33		119	124
76	27		144	152				38	33		105	133
77	27		133	140				69	33		114	118
78	27		126	146				96	33		120	125
79	27		122	135				37	34		123	129
80	27		126	151				39	34		128	135
81	27		128	146				40	34		125	133
82	27		134	137				61	34		113	126
85	27		127	153				62	34		122	128
30	27		131	148				63	34		124	131
34	27		129	148				64	34		119	127
83	27		125	153				65	34		116	129
84	27		145	152				98	34		123	128
72	27		140	150				99	34		111	133
74	27		129	151				39	35		114	120
75	27		118	161				40	35		116	133
34	28		142	147				63	35		113	131
71	28		120	167				98	35		129	134
76	28		128	145				99	35		120	124
77	28		118	137				38	35		125	130
81	28		122	136				100	35		122	129
82	28		124	132				65	35		108	131
85	28		121	135				64	35		116	134
84	28		145	151				66	35		122	131
31	28		143	150				39	36		114	123
33	28		146	151				40	36		109	133
33	29		126	152				98	36		124	132
34	29		121	160				99	36		114	119
71	29		122	137				100	36		119	125
77	29		143	152				101	36		128	133
81	29		144	153				41	36		115	127
82	29		141	147				97	36		53	131
84	29		148	151				42	36		56	131
85	29		125	155				102	36		53	132
32	29		143	147				117	36		52	132
35	29		123	159				118	36		55	135
88	29		122	132				120	36		53	135
86	29		121	155				121	36		52	131
89	29		127	130				40	37		56	134
37	29		147	150				41	37		55	132
33	30		144	149				98	37		54	132
34	30		133	153				99	37		53	134
35	30		130	154				100	37		55	131
36	30		124	134				101	37		56	135
85	30		133	141				42	37		58	131
88	30		135	153				121	37		52	135
67	30		129	152				120	37		55	134
89	30		145	149				43	37		54	133
37	30		132	155				41	38		26	108
71	30		144	151				42	38		24	108
34	31		127	149				99	38		30	103
35	31		121	136				100	38		23	110
36	31		123	156				101	38		27	106
67	31		147	151				117	38		28	103
85	31		131	149				119	38		29	104
86	31		142	152				120	38		26	107
88	31		141	144				121	38		28	105
89	31		144	147				43	38		25	108
59	31		143	151				118	38		26	105
64	31		128	150				122	38		29	106
68	31		139	153				102	38		19	110
37	31		126	148				103	38		23	109
53	31		118	135				44	38		46	103
167	31		141	153				46	38		24	107
38	31		126	133				42	39		24	109
90	31		144	150				43	39		20	110
35	32		125	133				98	39		30	101
36	32		141	145				99	39		33	100
53	32		143	148				100	39		31	104
59	32		128	144				101	39		42	103
67	32		126	144				102	39		23	108
89	32		122	155				103	39		23	106
167	32		131	138				117	39		24	110
37	32		121	159				120	39		38	101
156	32		131	146				121	39		38	99
38	32		133	139				122	39		31	102
39	32		128	143				44	39		35	100
158	32		140	147				46	39		38	100
36	33		120	171				45	39		32	101
37	33		131	141				61	39		39	101
38	33		149	153				63	39		27	110
53	33		124	136				97	39		36	101
67	33		124	139				43	40		35	99
156	33		124	140				44	40		31	100
39	33		121	134				46	40		32	103
40	33		123	158				101	40		22	106
130	33		123	134				121	40		30	100
132	33		127	150				45	40		37	99
123	33		124	154				44	41		42	101
37	34		138	148				45	41		23	111
38	34		131	151				101	41		34	100
39	34		139	150				121	41		27	108
53	34		129	150				122	41		26	106
67	34		133	149				46	41		43	103
71	34		148	152				103	41		32	100
68	34		142	151				123	41		30	102
85	34		121	165				120	41		33	99
40	34		140	145				124	41		37	100
43	34		141	148				45	42		33	101
46	34		121	137				46	42		31	101
49	34		154	157				101	42		34	101
70	34		146	152				103	42		22	110
41	34		114	161				120	42		40	100
45	34		140	144				121	42		43	102
64	34		128	131				122	42		37	102
89	34		136	139				123	42		45	103
72	34		126	150				127	42		33	103
82	34		121	132				47	42		41	102
86	34		118	134				124	42		23	107
69	34		133	147				48	42		38	103
77	34		130	148				102	42		39	100
81	34		128	147				49	42		20	109
83	34		120	132				117	42		25	109
84	34		125	159				100	42		43	100
88	34		129	144				115	42		43	101
63	34		131	140				116	42		24	106
65	34		127	148				118	42		26	109
66	34		131	147				126	42		29	103
38	35		146	150				46	43		24	111
39	35		134	139				47	43		42	104
40	35		133	148				103	43		36	100
46	35		140	143				121	43		42	100
49	35		141	149				122	43		45	102
53	35		143	149				127	43		37	98
59	35		128	142				48	43		21	109
67	35		124	138				49	43		30	104
68	35		150	153				50	43		52	128
43	35		129	145				47	44		53	128
45	35		127	157				48	44		53	127
50	35		132	138				127	44		54	128
63	35		120	160				49	44		47	79
64	35		131	153				124	44		43	77
41	35		139	147				50	44		43	79
42	35		123	155				51	44		47	78
47	35		135	140				48	45		47	77
58	35		139	143				49	45		47	80
60	35		124	143				50	45		47	81
89	35		124	144				122	45		43	81
52	35		144	148				123	45		44	77
57	35		128	154				124	45		46	81
167	35		143	153				127	45		44	76
48	35		121	168				125	45		43	83
65	35		147	153				128	45		44	79
66	35		142	148				51	45		47	83
39	36		125	131				58	45		44	78
40	36		143	146				103	45		43	78
41	36		124	164				121	45		46	79
46	36		123	164				52	45		43	80
49	36		151	154				53	45		42	81
53	36		135	143				131	45		60	83
59	36		127	132				49	46		59	84
67	36		137	155				50	46		60	81
156	36		145	153				51	46		59	82
42	36		115	136				58	46		61	84
43	36		129	147				103	46		67	85
158	36		129	143				122	46		70	85
123	36		127	145				123	46		57	82
167	36		124	131				124	46		58	81
125	36		134	140				127	46		70	83
132	36		138	147				131	46		67	87
159	36		141	151				52	46		63	92
40	37		129	153				59	46		60	79
41	37		135	139				53	46		62	85
43	37		120	170				60	46		63	87
46	37		115	137				101	46		62	83
53	37		128	153				102	46		63	86
67	37		141	146				105	46		58	79
42	37		140	149				50	47		61	91
70	37		136	155				51	47		63	85
71	37		127	131				58	47		67	88
41	38		132	137				124	47		65	85
42	38		125	135				127	47		66	87
43	38		124	161				52	47		65	87
45	38		133	144				53	47		63	89
46	38		120	159				51	48		64	85
47	38		126	130				52	48		61	86
49	38		120	135				58	48		67	90
53	38		140	148				124	48		64	89
67	38		138	141				127	48		57	80
70	38		126	140				53	48		64	87
44	38		133	138				128	48		66	85
48	38		127	155				52	49		67	86
50	38		132	151				53	49		67	89
63	38		129	141				58	49		63	91
42	39		145	148				124	49		71	87
43	39		139	142				127	49		60	82
44	39		147	152				128	49		65	88
45	39		146	153				131	49		64	92
46	39		121	157				54	49		65	89
47	39		138	155				56	49		71	85
48	39		138	157				123	49		61	85
49	39		131	145				125	49		63	88
50	39		126	145				129	49		66	88
53	39		125	129				55	49		60	84
67	39		137	140				105	49		62	89
51	39		142	153				126	49		71	83
54	39		133	145				130	49		67	84
52	39		127	146				132	49		68	88
59	39		126	147				53	50		62	84
63	39		137	147				54	50		64	86
43	40		132	153				56	50		62	86
46	40		127	144				58	50		68	87
47	40		132	139				127	50		69	85
50	40		129	140				128	50		70	81
53	40		139	144				131	50		70	84
127	40		125	151				55	50		68	89
128	40		127	133				57	50		64	93
129	40		126	141				59	50		60	77
130	40		139	148				54	51		72	87
126	40		134	138				56	51		64	88
46	41		137	141				58	51		62	87
47	41		130	146				55	51		63	90
44	41		138	142				55	52		61	81
70	41		120	161				58	52		70	79
45	41		133	151				131	52		63	83
67	41		127	143				128	52		9	84
45	42		139	145				56	52		11	84
46	42		125	146				124	52		17	84
47	42		141	152				56	53		9	91
50	42		120	155				58	53		7	91
48	42		134	147				131	53		11	82
46	43		120	136				135	53		17	82
47	43		137	153				57	53		10	87
48	43		116	132				128	53		12	83
70	43		122	133				132	53		12	84
67	43		130	151				127	53		12	85
49	43		134	155				129	53		9	86
50	43		140	151				130	53		5	91
63	43		133	142				133	53		10	84
47	44		133	146				134	53		10	85
48	44		142	146				57	54		9	90
70	44		123	167				58	54		4	91
49	44		122	153				131	54		10	90
63	44		122	159				135	54		12	82
50	44		129	142				58	55		7	84
67	44		125	134				131	55		10	88
48	45		142	149				135	55		13	82
49	45		133	143				134	55		8	90
63	45		136	140				131	56		9	85
66	45		124	157				134	56		15	82
67	45		125	149				135	56		9	83
70	45		135	150				106	56		9	87
50	45		132	156				59	56		16	84
53	45		131	144				132	56		12	71
51	45		129	132				104	56		13	71
52	45		126	143				105	56		12	70
59	45		139	155				130	56		14	71
62	45		129	133				133	56		11	71
64	45		131	152				136	56		92	97
68	45		131	137				106	57		90	93
65	45		137	146				131	57		86	91
69	45		125	156				134	57		91	94
71	45		128	141				135	57		86	90
49	46		125	138				60	57		86	89
50	46		136	147				104	57		90	94
53	46		129	137				104	58		92	100
63	46		140	155				61	58		89	92
67	46		135	138				131	58		86	92
70	46		117	160				127	58		92	98
51	46		140	152				103	58		88	93
52	46		126	154				105	58		84	91
59	46		131	143				134	58		89	93
50	47		131	150				128	58		93	96
51	47		128	139				135	58		93	98
63	47		122	161				130	58		87	92
52	47		140	146				132	58		85	89
53	47		130	147				104	59		91	95
54	47		131	142				73	59		85	92
51	48		121	163				62	59		92	99
52	48		124	141				77	59		87	90
63	48		152	157				102	59		88	91
53	48		115	138				103	59		88	92
59	48		124	129				73	60		87	93
54	48		124	146				63	60		85	88
60	48		124	149				77	60		92	96
66	48		133	137				73	61		89	98
62	48		120	166				102	61		85	91
52	49		138	144				64	61		87	91
53	49		113	161				69	61		94	98
59	49		122	164				70	61		86	94
63	49		138	149				77	61		91	96
54	49		132	154				79	61		85	90
57	49		124	151				74	61		92	102
60	49		125	157				81	61		93	97
67	49		143	155				103	61		90	96
55	49		128	133				104	61		88	94
56	49		117	136				69	62		86	95
58	49		116	161				73	62		90	95
64	49		124	152				65	62		93	102
53	50		152	155				70	62		89	99
54	50		130	133				66	63		88	97
55	50		126	137				69	63		94	97
59	50		115	134				70	63		91	97
63	50		133	150				98	63		92	95
56	50		131	154				68	63		86	97
57	50		132	157				67	63		40	73
157	50		137	144				95	63		43	73
54	51		119	136				96	63		40	72
55	51		121	154				97	63		43	74
59	51		149	154				71	63		40	69
63	51		120	138				73	63		38	73
56	51		130	152				100	63		47	74
57	51		119	138				99	63		37	73
55	52		135	142				67	64		42	73
56	52		126	142				68	64		40	70
57	52		114	162				69	64		47	73
58	52		133	152				70	64		46	73
59	52		115	132				98	64		48	75
63	52		21	28				96	64		44	73
60	52		17	28				68	65		51	78
170	52		19	22				69	65		51	80
158	52		21	26				96	65		50	80
163	52		20	26				98	65		50	81
166	52		17	30				97	65		50	79
167	52		18	21				99	65		54	80
56	53		21	25				69	66		50	82
57	53		21	27				70	66		51	75
58	53		19	23				96	66		51	76
59	53		20	24				98	66		54	78
63	53		18	28				71	66		51	79
158	53		14	30				72	66		52	75
163	53		22	25				97	66		54	75
167	53		18	22				95	66		52	78
157	53		20	28				70	67		41	121
67	53		16	19				71	67		42	120
156	53		17	21				93	67		42	119
57	54		14	28				95	67		42	121
59	54		14	32				96	67		42	123
157	54		17	26				97	67		41	123
158	54		18	30				98	67		42	122
163	54		14	33				92	67		41	119
58	55		21	24				94	67		42	118
157	55		14	18				72	67		41	120
158	55		13	32				91	67		41	125
163	55		15	18				71	68		41	124
166	55		19	24				72	68		43	115
167	55		23	26				93	68		42	116
170	55		19	28				96	68		112	115
157	56		24	27				73	68		111	114
158	56		16	21				91	68		111	115
163	56		24	28				74	68		110	116
166	56		20	23				75	68		12	74
167	56		21	30				72	69		13	75
170	56		25	28				73	69		12	75
162	56		16	20				74	69		13	74
164	56		14	31				96	69		15	75
59	56		16	24				75	69		14	75
165	56		17	27				91	69		16	75
168	56		16	23				76	69		10	75
158	57		16	27				77	69		97	102
163	57		16	26				73	70		95	106
166	57		23	27				74	70		99	102
167	57		17	29				75	70		97	100
170	57		13	30				91	70		97	104
60	57		14	17				92	70		95	104
163	58		163	166				95	70		98	102
166	58		160	163				96	70		96	102
167	58		170	173				81	70		96	99
168	58		170	174				76	70		97	101
170	58		161	165				84	70		98	104
171	58		166	169				93	70		26	134
61	58		169	173				102	70		28	134
174	58		176	179				104	70		26	135
63	58		171	175				114	70		52	124
64	58		162	166				77	70		53	124
169	58		157	160				79	70		52	125
172	58		180	183				94	70		3	111
63	59		174	177				97	70		4	112
64	59		181	184				103	70		2	111
167	59		177	180				85	70		4	110
170	59		176	180				90	70		3	109
62	59		172	176				74	71		2	112
65	59		166	170				75	71		4	111
89	59		181	185				76	71		5	112
174	59		162	165				81	71		3	110
91	59		180	184				91	71		3	108
67	59		183	186				92	71		6	110
63	60		165	169				96	71		3	113
64	60		179	183				90	71		3	112
65	60		161	164				77	71		5	110
89	60		168	172				93	71		105	127
170	60		172	175				78	71		105	126
66	60		158	163				79	71		103	127
90	60		159	163				84	71		63	100
91	60		175	179				85	71		56	105
174	60		157	163				89	71		63	99
67	60		169	172				86	71		60	103
64	61		178	181				94	71		63	97
65	61		173	176				75	72		56	103
66	61		160	166				76	72		62	100
89	61		175	178				77	72		62	101
90	61		160	164				91	72		63	98
91	61		166	173				78	72		64	99
174	61		159	164				79	72		63	102
92	61		156	159				76	73		58	103
67	61		155	160				77	73		64	103
86	61		157	166				78	73		65	100
95	61		163	170				79	73		64	100
68	61		182	185				81	73		65	98
65	62		176	183				91	73		64	101
66	62		164	168				84	73		62	103
67	62		173	180				104	73		61	101
89	62		178	182				77	74		62	102
90	62		165	168				78	74		64	96
91	62		159	167				79	74		65	99
92	62		166	174				80	74		34	73
95	62		155	161				81	74		34	69
68	62		179	186				91	74		34	70
69	62		167	170				84	74		35	69
66	63		171	177				85	74		32	73
67	63		162	169				89	74		32	70
68	63		158	167				104	74		34	74
89	63		160	165				78	75		34	72
69	63		157	161				79	75		37	69
90	63		157	162				80	75		33	68
70	63		171	178				81	75		32	74
67	64		164	170				91	75		30	73
68	64		178	183				79	76		5	94
69	64		171	176				80	77		7	95
86	64		182	186				81	77		4	95
89	64		173	177				106	77		7	94
90	64		172	180				81	78		5	95
85	64		164	167				106	78		9	94
88	64		163	167				91	79		4	94
91	64		173	183				106	79		6	95
70	64		171	174				110	79		6	94
87	64		171	179				82	79		10	94
71	64		180	186				85	79		8	94
82	64		165	172				112	79		9	95
68	65		156	167				84	79		4	106
69	65		172	183				104	79		4	104
70	65		154	160				85	80		5	106
85	65		174	178				91	80		5	104
86	65		167	171				106	80		7	106
87	65		168	178				110	80		31	95
88	65		169	180				112	80		31	97
89	65		155	164				83	80		31	91
90	65		169	176				84	80		29	95
91	65		181	186				104	80		31	92
95	65		157	164				111	80		33	92
96	65		177	181				89	80		29	91
99	65		177	186				84	81		31	94
71	65		161	166				85	81		27	95
72	65		175	181				89	81		38	121
82	65		168	175				91	81		38	119
83	65		177	185				104	81		37	121
92	65		171	181				106	81		38	118
94	65		168	174				110	81		28	131
98	65		164	172				111	81		26	131
93	65		173	184				112	81		26	130
69	66		117	165				113	81		28	130
70	66		117	164				114	81		43	60
86	66		114	165				86	81		43	58
89	66		113	165				90	81		43	62
90	66		116	164				92	81		43	63
71	66		112	165				105	81		9	61
72	66		116	165				103	81		9	59
73	66		65	95				107	81		11	59
70	67		69	99				85	82		7	59
71	67		65	99				91	82		7	61
72	67		68	96				106	82		12	67
86	67		61	95				110	82		10	67
89	67		66	99				111	82		14	67
85	67		69	101				112	82		13	67
73	67		65	96				113	82		11	67
82	67		69	98				86	82		60	74
74	67		62	95				87	82		62	73
71	68		69	95				89	82		62	74
72	68		65	98				92	82		68	75
82	68		68	99				86	83		67	74
83	68		69	100				92	83		68	76
85	68		68	95				95	83		69	76
86	68		64	95				111	83		32	83
87	68		65	101				112	83		30	81
89	68		69	96				113	83		31	84
90	68		66	95				114	83		32	79
73	68		113	168				90	83		32	81
84	68		113	169				91	83		34	83
88	68		116	168				105	83		79	83
81	68		117	168				90	84		79	82
99	68		113	172				91	84		80	83
74	68		116	171				92	84		30	122
77	68		116	172				95	84		28	120
72	69		117	169				104	84		28	122
73	69		114	169				112	84		30	123
82	69		113	171				113	84		7	27
83	69		114	168				114	84		4	27
85	69		112	168				89	84		9	29
86	69		117	172				87	84		4	29
87	69		2	104				93	84		7	29
89	69		3	105				94	84		5	29
99	69		1	104				103	84		9	31
74	69		4	106				115	84		26	113
77	69		5	107				105	84		2	96
95	69		4	107				102	84		19	95
96	69		6	106				116	84		95	112
98	69		4	103				88	85		61	95
100	69		3	104				89	85		43	70
90	69		3	107				90	85		57	60
73	70		2	101				91	85		85	100
74	70		5	109				92	85		45	116
82	70		1	105				95	85		15	25
86	70		4	105				112	85		56	127
77	70		2	102				114	85		41	98
75	70		6	108				89	86		2	115
76	70		4	104				90	86		73	100
74	71		2	103				91	86		19	91
76	71		11	109				92	86		37	77
77	71		11	111				93	86		52	109
82	71		1	101				95	86		30	116
83	71		2	105				90	87		94	110
85	71		8	111				91	87		25	75
86	71		8	110				92	87		34	77
75	71		8	113				91	88		23	52
81	71		8	108				92	88		45	131
78	71		11	110				92	89		37	93
75	72		4	101				93	90		119	130
76	72		8	109				95	90		91	104
77	72		9	111				94	90		23	78
78	72		1	103				95	91		25	51
81	72		6	103				94	91		70	103
82	72		2	99				96	91		68	125
83	72		1	102				104	91		93	115
84	72		5	108				114	91		34	89
85	72		11	108				95	92		35	85
86	72		8	112				96	92		31	112
80	72		94	181				114	92		1	136
79	72		97	185				97	92		38	58
87	72		93	181				96	93		2	93
99	72		90	177				97	93		68	93
101	72		97	181				98	93
76	73		90	181				97	94
77	73		93	178				116	94
78	73		102	185				100	94
82	73		93	182				114	94
83	73		90	178				98	94
77	74		97	182				102	94
78	74		103	182				118	94
82	74		97	184				98	95
79	74		90	174				100	95
80	74		103	186				102	95
81	74		96	182				114	95
78	75		90	180				116	95
79	75		94	184				99	95
82	75		102	186				101	95
80	75		94	185				115	95
79	76		89	174				103	95
82	76		102	184				117	95
81	76		94	180				99	96
80	76		97	186				100	96
80	77		100	184				102	96
81	77		98	184				114	96
82	77		94	178				116	96
83	77		88	178				100	97
84	77		98	181				101	97
85	77		90	175				102	97
81	78		90	183				114	97
82	78		98	185				116	97
83	78		94	183				118	97
82	79		90	182				101	98
83	79		87	178				117	99
102	79		91	174				118	99
104	79		95	182				102	99
83	80		91	175				119	99
84	80		97	178				120	99
102	80		87	174				116	100
100	80		90	185				117	100
101	80		97	180				118	100
104	80		103	181				119	100
85	80		91	177				120	100
103	80		183	193				103	100
86	80		179	195				114	100
84	81		179	193				115	100
85	81		183	195				115	101
102	81		186	193				116	101
86	81		185	192				117	101
87	81		182	193				118	101
101	81		186	192				119	101
88	81		178	193				120	101
103	81		184	192				121	101
85	82		185	193				122	101
86	82		183	192				114	101
87	82		186	191				104	101
101	82		184	193				114	102
88	82		186	194				115	102
89	82		185	191				116	102
99	82		187	190				117	102
86	83		183	194				118	102
87	83		184	194				120	102
88	83		181	193				122	102
99	83		182	192				105	102
100	83		178	192				113	102
101	83		183	191				113	103
102	83		107	209				114	103
103	83		107	208				115	103
96	83		109	209				116	103
89	83		105	209				117	103
97	83		115	118				122	103
90	83		114	117				127	103
95	83		111	115				130	103
87	84		112	115				106	103
88	84		111	119				112	103
89	84		117	121				131	103
96	84		111	116				120	103
100	84		118	122				121	103
101	84		118	121				126	103
102	84		114	118				123	103
103	84		113	117				112	104
104	84		116	120				113	104
105	84		113	116				114	104
90	84		112	116				115	104
106	84		117	120				116	104
88	85		116	121				122	104
89	85		112	118				134	104
90	85		113	121				107	104
96	85		115	120				111	104
101	85		115	121				111	105
103	85		109	115				112	105
91	85		112	117				113	105
89	86		110	113				114	105
90	86		109	112				115	105
96	86		116	124				130	105
99	86		116	122				134	105
101	86		97	102				131	105
103	86		95	98				108	105
91	86		96	103				110	105
95	86		94	97				122	105
92	86		96	101				127	105
93	86		94	98				133	105
97	86		97	103				109	105
90	87		101	104				126	105
91	87		96	99				129	105
92	87		95	99				128	105
93	87		103	106				132	105
95	87		97	100				116	105
96	87		100	103				117	105
97	87		99	103				110	106
99	87		99	102				111	106
101	87		93	97				112	106
103	87		102	105				113	106
94	87		91	98				114	106
106	87		98	102				130	106
178	87		95	101				134	106
181	87		96	102				109	106
182	87		100	104				135	106
102	87		96	104				131	106
105	87		96	106				133	106
91	88		101	106				110	107
92	88		90	99				111	107
93	88		96	100				112	107
96	88		5	20				113	107
101	88		5	17				133	107
103	88		5	16				134	107
105	88		3	20				135	107
106	88		7	11				136	107
178	88		8	11				130	107
107	88		5	21				131	107
171	88		12	15				132	107
174	88		11	16				111	108
175	88		11	17				112	108
92	89		7	13				134	108
96	89		7	10				135	108
178	89		5	8				136	108
93	89		7	12				112	109
95	89		7	16				134	109
174	89		5	9				113	110
93	90		6	10				134	111
95	90		4	20				114	111
96	90		9	12				134	112
178	90		9	13				115	112
94	90		6	17				130	113
174	90		2	6				134	113
177	90		10	13				116	113
181	90		10	17				133	113
97	90		5	19				130	114
99	90		4	8				117	114
94	91		6	21				122	114
95	91		1	7				122	115
96	91		4	9				130	115
174	91		2	5				126	115
175	91		4	7				118	115
177	91		8	17				122	116
178	91		4	11				126	116
179	91		1	17				130	116
181	91		10	14				119	116
176	91		6	9				120	116
182	91		2	11				120	117
173	91		1	6				121	117
180	91		5	11				122	117
171	91		9	17				126	117
95	92		3	18				123	117
96	92		2	21				130	117
174	92		3	21				127	117
177	92		7	15				121	118
178	92		8	12				122	119
179	92		3	6				123	120
181	92		29	68				126	120
182	92		31	68				126	121
97	92		29	67				124	121
98	92		31	67				126	122
185	92		31	69				127	122
99	92		27	67				125	122
176	92		28	67				130	122
96	93		108	179				128	122
97	93		108	175				129	122
103	93		108	176				131	122
177	93		110	179				126	123
178	93		106	178				127	123
179	93		113	176				128	123
180	93		106	179				129	123
181	93		110	176				130	123
182	93		106	175				127	124
185	93		108	178				128	124
98	93		108	180				129	124
106	93		112	176				130	124
99	93		105	212				131	124
101	93		105	213				128	125
100	93		107	212				129	125
183	93		107	213				130	125
184	93		3	26				131	125
186	93		2	26				132	125
191	93		5	28				129	126
97	94		3	24				130	126
98	94		4	26				131	126
99	94		1	26				132	126
181	94		5	26				133	126
182	94		2	27				130	127
185	94		1	27				131	127
100	94		2	24				132	127
101	94		4	27				133	127
98	95		1	24				134	127
99	95		1	25				131	128
100	95		5	27				132	128
101	95		5	24				133	128
99	96		4	28				134	128
100	96		34	67				135	128
101	96		34	71				132	129
103	96		38	70				133	129
102	96		38	67				134	129
100	97		35	64				135	129
101	97		37	74				136	129
102	97		35	67				133	130
103	97		34	74				134	130
185	97		37	71				135	130
190	97		34	68				136	130
181	97		38	74				134	131
184	97		35	63				135	131
188	97		35	68				136	131
191	97		34	64				135	132
186	97		38	71				136	132
101	98		38	66				136	133
102	99		34	76				1	4
103	100		34	65				1	5
104	101		34	70				1	6
185	101		34	72				1	23
190	101		38	63				1	29
190	102		39	64				1	94
105	102		35	65				1	95
191	102		38	68				1	104
185	102		38	64				1	106
189	102		37	70				1	110
106	103		35	74				1	111
185	103		37	73				1	112
190	103		72	101				1	107
191	103		72	99				1	109
192	103		73	99				1	105
186	103		72	103				1	113
189	103		73	101				2	5
193	103		73	100				2	6
107	103		72	96				2	23
182	103		73	98				2	24
190	104		26	80				2	95
191	104		25	79				2	106
192	104		28	82				2	107
193	104		27	81				2	109
213	104		29	71				2	110
107	104		27	80				2	111
186	104		27	76				2	112
189	104		20	82				2	19
194	104		25	78				2	20
212	104		30	84				2	94
190	105		27	71				2	7
191	105		17	82				2	22
192	105		26	82				2	108
193	105		29	81				3	6
194	105		29	76				3	23
212	105		28	84				3	94
213	105		29	83				3	95
108	105		27	79				3	106
182	105		27	77				3	110
209	105		21	82				3	7
214	105		26	77				3	19
211	105		17	84				3	20
182	106		29	77				4	7
186	106		31	83				4	23
191	106		26	81				4	94
192	106		27	74				4	95
193	106		27	75				4	106
194	106		27	82				4	29
212	106		31	86				4	19
213	106		26	79				4	20
183	106		29	72				4	91
195	106		31	84				4	8
109	106		27	78				4	93
196	106		25	75				4	96
178	106		24	81				4	104
179	106		32	84				4	112
181	106		24	82				4	110
185	106		32	88				4	114
190	106		28	81				4	31
182	107		26	83				4	97
191	107		31	89				4	105
192	107		19	82				4	111
193	107		34	89				4	113
194	107		18	82				5	19
195	107		26	76				5	20
196	107		33	86				5	22
209	107		24	80				5	23
212	107		24	79				5	29
213	107		30	89				5	94
110	107		30	82				5	95
171	107		22	78				5	106
179	107		26	72				5	8
208	107		31	85				5	18
210	107		21	80				5	21
171	108		21	83				5	91
179	108		26	78				5	17
182	108		28	86				5	24
192	108		32	85				5	25
193	108		29	74				5	27
194	108		27	72				5	104
195	108		30	85				5	110
196	108		36	88				5	107
197	108		21	79				5	108
209	108		106	182				5	111
212	108		106	186				5	112
111	108		108	183				5	28
198	108		110	183				5	59
175	108		106	183				5	61
178	108		106	185				6	18
183	108		61	91				6	19
172	108		61	89				6	20
176	108		61	92				6	21
180	108		64	86				6	22
171	109		62	91				6	23
179	109		65	91				6	94
193	109		64	89				6	95
194	109		65	86				6	106
195	109		65	92				6	9
196	109		64	92				6	91
197	109		68	86				7	17
198	109		65	89				7	18
209	109		65	90				7	19
199	109		64	88				7	20
205	109		66	91				7	21
112	109		64	87				7	23
116	109		62	89				7	91
119	109		67	86				7	94
172	109		90	94				7	95
206	109		91	94				7	90
202	109		91	95				7	10
208	109		90	93				7	84
116	110		88	92				7	22
171	110		87	92				7	86
193	110		86	96				7	29
194	110		86	95				7	61
195	110		89	95				7	92
196	110		89	92				7	59
197	110		86	91				7	31
198	110		86	93				7	106
199	110		86	92				7	60
113	110		85	92				8	17
115	110		89	93				8	18
119	110		83	92				8	19
200	110		16	109				8	20
205	110		16	111				8	84
172	110		17	109				8	90
179	110		15	111				8	91
115	111		108	171				8	94
116	111		108	172				8	16
119	111		110	172				8	11
171	111		5	82				8	15
172	111		2	80				8	86
195	111		1	79				8	85
196	111		1	80				9	15
197	111		2	81				9	16
198	111		3	82				9	17
199	111		4	81				9	18
114	111		6	83				9	19
200	111		4	83				9	84
117	111		3	81				9	85
168	111		2	83				9	86
205	111		2	79				9	91
115	112		109	205				9	12
116	112		107	205				9	14
117	112		111	205				9	82
119	112		22	203				9	83
172	112		23	203				9	59
197	112		22	202				9	60
198	112		14	84				9	61
199	112		13	84				10	14
168	112		13	85				10	15
118	112		81	103				10	16
200	112		81	101				10	17
116	113		80	104				10	18
117	113		81	104				10	82
165	113		79	98				10	83
168	113		81	99				10	84
172	113		54	157				10	85
199	113		53	157				10	86
118	113		56	156				10	87
164	113		18	33				10	91
119	113		17	33				10	13
120	113		19	33				10	60
169	113		8	171				10	61
171	113		6	171				10	62
167	113		9	170				10	67
117	114		8	168				10	70
118	114		8	172				11	14
119	114		9	168				11	15
165	114		7	168				11	16
168	114		8	116				11	17
172	114		9	116				11	82
120	114		10	116				11	83
121	114		11	116				11	84
137	114		8	117				11	85
161	114		57	170				11	86
164	114		58	170				11	60
118	115		56	170				11	67
119	115		6	179				11	70
137	115		6	178				11	71
165	115		5	178				11	81
168	115		57	166				11	18
199	115		56	166				11	59
120	115		55	166				12	15
121	115		56	167				12	17
134	115		89	170				12	32
164	115		88	167				12	60
122	115		89	168				12	62
198	115		4	72				12	67
200	115		2	72				12	70
136	115		1	72				12	71
197	115		18	131				12	74
119	116		18	132				12	81
120	116		18	130				12	82
121	116		138	202				12	83
137	116		137	201				12	84
164	116		137	202				12	85
168	116		9	163				12	86
199	116		10	164				12	68
122	116		9	164				12	72
134	116		18	138				12	61
165	116		16	138				12	66
123	116		19	138				12	69
159	116		16	137				12	73
172	116		8	175				12	75
171	116		6	175				12	79
198	116		9	175				12	63
167	116		4	193				12	65
120	117		1	196				13	67
121	117		3	193				13	71
122	117		6	193				13	83
161	117		3	196				13	84
164	117		4	192				13	85
165	117		3	194				13	16
168	117		105	108				13	74
159	117		105	109				13	81
160	117		106	109				14	67
123	117		9	30				14	71
134	117		11	26				14	83
137	117		8	29				14	85
162	117		10	28				14	17
163	117		116	155				15	83
166	117		116	153				15	84
121	118		115	157				15	18
122	118		117	157				15	82
134	118		135	161				15	85
137	118		136	161				16	84
161	118		137	161				16	19
164	118		192	195				16	82
165	118		194	197				17	21
168	118		192	196				17	82
123	118		120	124				17	84
136	118		120	125				17	20
135	118		121	124				17	91
124	118		26	104				17	59
159	118		26	103				17	83
122	119		27	104				17	22
123	119		24	105				17	60
134	119		24	103				17	57
135	119		132	164				17	58
136	119		130	163				17	29
137	119		132	163				17	61
164	119		17	116				17	25
133	119		16	116				18	21
124	119		16	115				18	22
159	119		6	64				18	82
132	119		8	63				18	84
198	119		8	65				18	23
199	119							18	25
200	119							18	59
202	119							19	22
197	119							19	23
201	119							19	59
205	119							19	84
123	120							19	91
124	120							19	29
133	120							19	95
134	120							19	24
137	120							19	25
159	120							19	27
164	120							19	106
158	120							20	23
160	120							20	24
161	120							20	25
167	120							21	24
135	120							21	25
155	120							21	57
156	120							21	27
125	120							21	26
163	120							21	59
165	120							21	82
168	120							22	25
124	121							22	27
134	121							22	57
135	121							22	59
155	121							22	26
158	121							22	29
159	121							22	106
160	121							22	107
161	121							22	108
164	121							22	28
156	121							22	109
133	121							22	110
162	121							22	95
163	121							22	58
165	121							22	84
133	122							22	61
134	122							22	82
135	122							22	56
136	122							23	26
137	122							23	27
155	122							23	106
159	122							23	107
160	122							23	108
164	122							23	109
125	122							23	110
132	122							24	27
154	122							24	106
138	122							24	107
139	122							24	108
140	122							24	109
132	123							24	110
133	123							25	55
134	123							25	57
135	123							25	106
136	123							25	107
137	123							25	108
154	123							25	109
155	123							25	110
156	123							25	56
159	123							25	28
138	123							25	134
126	123							25	105
131	123							25	111
153	123							25	54
158	123							25	58
164	123							26	55
167	123							26	56
157	123							26	57
160	123							26	106
131	124							26	107
132	124							26	108
133	124							26	109
134	124							26	110
135	124							26	134
138	124							26	105
140	124							26	111
153	124							26	131
154	124							26	29
155	124							26	53
156	124							26	58
159	124							26	104
144	124							26	54
127	124							26	133
130	124							27	55
152	124							27	56
146	124							27	57
139	124							27	58
145	124							27	59
136	124							27	104
143	124							27	105
130	125							27	106
131	125							27	107
132	125							27	108
133	125							27	111
134	125							27	131
152	125							27	134
153	125							27	30
154	125							27	103
155	125							27	112
156	125							27	113
159	125							27	130
128	125							28	56
129	125							28	57
146	125							28	58
144	125							28	59
151	125							28	60
145	125							28	103
158	125							28	104
129	126							28	105
130	126							28	106
131	126							28	107
132	126							28	131
133	126							28	134
144	126							28	46
145	126							28	113
146	126							28	127
151	126							28	31
152	126							28	61
153	126							28	81
154	126							28	102
155	126							28	82
156	126							28	49
149	126							28	50
147	126							28	130
148	126							28	122
150	126							28	53
130	127							28	132
131	127							29	46
132	127							29	56
133	127							29	57
146	127							29	58
149	127							29	59
151	127							29	60
152	127							29	61
153	127							29	95
154	127							29	102
156	127							29	103
131	128							29	104
146	128							29	105
149	128							29	106
151	128							29	113
152	128							29	134
154	128							29	81
153	128							29	32
146	129							29	97
149	129							29	101
151	129							29	114
132	129							29	115
133	129							29	127
148	129							29	84
147	129							29	91
152	129							29	112
153	129							29	82
133	130							30	46
146	130							30	57
156	130							30	58
153	130							30	59
146	131							30	60
153	131							30	61
156	131							30	62
138	131							30	81
134	131							30	82
154	131							30	83
147	131							30	101
148	131							30	102
149	131							30	103
145	131							30	104
150	131							30	105
151	131							30	42
138	132							30	115
146	132							30	33
153	132							30	39
156	132							30	97
154	132							30	100
135	132							30	63
139	132							30	84
140	132							30	79
147	132							30	127
159	132							30	43
138	133							30	73
139	133							30	38
140	133							30	122
146	133							30	47
153	133							30	40
154	133							30	41
156	133							30	44
136	133							30	45
137	133							30	74
147	133							30	36
159	133							30	77
141	133							30	34
142	133							31	39
144	133							31	42
145	133							31	46
148	133							31	59
151	133							31	60
152	133							31	61
149	133							31	62
150	133							31	83
137	134							31	92
138	134							31	97
139	134							31	99
140	134							31	100
153	134							31	101
138	135							31	102
139	135							31	103
140	135							31	104
153	135							31	115
143	135							31	63
144	135							31	116
155	135							31	36
139	136							31	86
140	136							31	91
140	137							31	95
202	137							31	98
199	137							31	93
201	137							31	96
202	138							31	114
141	138							31	89
147	138							31	94
153	138							31	106
147	139							31	84
142	139							31	90
143	139							32	36
144	139							32	39
145	139							32	42
153	139							32	59
143	140							32	60
144	140							32	61
145	140							32	62
146	140							32	63
147	140							32	73
153	140							32	83
148	140							32	84
151	140							32	92
144	141							32	97
145	141							32	99
146	141							32	100
147	141							32	101
148	141							32	102
153	141							32	103
145	142							32	35
146	142							32	38
147	142							32	40
153	142							32	64
151	142							32	65
150	142							32	70
152	142							32	86
146	143							32	43
147	143							32	46
153	143							32	79
151	143							32	74
152	143							32	81
150	143							32	82
147	144							32	69
151	144							32	71
152	144							32	85
153	144							32	77
154	144							32	67
150	144							32	72
150	145							32	75
151	145							32	66
152	145							32	68
153	145							33	36
154	145							33	38
148	145							33	39
149	145							33	40
149	146							33	61
150	146							33	62
151	146							33	63
152	146							33	64
153	146							33	65
154	146							33	70
150	147							33	73
151	147							33	99
153	147							33	100
151	148							33	101
153	148							33	102
152	149							33	69
153	149							33	37
153	150							33	77
154	151							33	92
155	152							34	37
156	153							34	39
159	154							34	40
157	154							34	62
159	155							34	63
160	155							34	64
158	155							34	65
159	156							34	66
160	156							34	69
161	156							34	70
163	156							34	73
164	156							34	100
167	156							34	71
160	157							34	72
163	157							34	74
161	157							34	77
164	157							34	38
167	157							34	76
163	158							34	67
164	158							34	68
167	158							34	61
161	158							35	38
162	158							35	39
165	158							35	40
162	159							35	63
163	159							35	64
164	159							35	65
167	159							35	69
165	159							35	70
163	160							35	73
164	160							35	100
165	160							35	66
167	160							35	92
166	160							35	99
164	161							36	39
165	161							36	40
166	161							36	41
167	161							36	73
168	161							36	100
165	162							36	101
166	162							36	42
167	162							36	77
168	162							36	43
169	162							36	99
166	163							36	117
167	163							36	118
168	163							37	40
169	163							37	41
170	163							37	73
167	164							37	100
168	164							37	101
169	164							37	42
170	164							37	77
171	164							37	121
168	165							37	43
169	165							37	120
170	165							37	44
171	165							38	41
172	165							38	42
169	166							38	73
170	166							38	100
171	166							38	101
172	166							38	118
173	166							38	120
170	167							38	121
171	167							38	43
172	167							38	117
173	167							38	119
174	167							38	122
171	168							38	44
172	168							38	46
173	168							38	103
174	168							39	42
175	168							39	43
172	169							39	73
173	169							39	100
174	169							39	101
175	169							39	102
173	170							39	120
174	170							39	121
175	170							39	122
176	170							39	44
177	170							39	46
174	171							39	77
175	171							39	103
176	171							39	79
177	171							39	45
179	171							39	61
178	171							39	99
175	172							40	43
176	172							40	44
177	172							40	73
179	172							40	77
178	172							40	100
176	173							40	101
177	173							40	121
178	173							40	76
177	174							40	45
178	174							40	72
179	174							41	44
180	174							41	45
178	175							41	73
179	175							41	77
180	175							41	101
181	175							41	121
182	175							41	122
193	175							41	46
179	176							41	123
180	176							41	124
181	176							41	120
182	176							42	45
183	176							42	46
180	177							42	73
181	177							42	77
182	177							42	101
183	177							42	103
184	177							42	120
181	178							42	121
182	178							42	122
183	178							42	123
184	178							42	47
193	178							42	79
185	178							42	124
182	179							42	127
183	179							42	48
193	179							42	49
184	179							42	81
185	179							42	102
186	179							42	100
195	179							42	115
183	180							42	117
184	180							42	126
193	180							43	46
185	180							43	47
186	180							43	73
187	180							43	77
184	181							43	79
185	181							43	101
186	181							43	103
193	181							43	121
187	181							43	122
191	181							43	127
188	181							43	48
190	181							43	78
185	182							43	81
186	182							43	49
191	182							43	76
193	182							43	50
187	182							43	74
192	182							43	80
188	182							44	47
194	182							44	48
189	182							44	73
190	182							44	76
186	183							44	77
187	183							44	78
191	183							44	79
192	183							44	124
193	183							44	127
188	183							44	49
189	183							44	50
190	183							44	51
194	183							44	81
187	184							45	48
188	184							45	49
191	184							45	50
193	184							45	77
189	184							45	79
190	184							45	122
188	185							45	123
189	185							45	124
190	185							45	127
191	185							45	103
193	185							45	125
192	185							45	128
189	186							45	51
190	186							45	58
191	186							45	81
192	186							45	52
193	186							45	53
194	186							45	131
190	187							45	121
191	187							45	126
192	187							46	49
193	187							46	50
191	188							46	51
192	189							46	58
193	190							46	77
194	191							46	78
212	192							46	79
195	192							46	81
213	192							46	103
212	193							46	122
196	193							46	123
212	194							46	124
197	194							46	127
209	194							46	80
208	194							46	52
213	194							46	53
212	195							46	131
198	195							46	73
208	195							46	83
209	195							46	59
205	196							46	60
208	196							46	102
209	196							46	105
212	196							46	101
199	196							47	50
200	196							47	51
206	196							47	58
204	196							47	77
207	196							47	78
200	197							47	79
205	197							47	80
208	197							47	81
209	197							47	124
212	197							47	127
201	197							47	52
204	197							47	74
202	197							47	53
206	197							47	76
201	198							47	75
205	198							48	51
208	198							48	52
202	198							48	58
202	199							48	77
205	199							48	78
204	199							48	79
204	200							48	80
205	200							48	81
208	200							48	124
203	200							48	127
206	200							48	53
211	200							48	128
204	201							48	54
205	201							49	52
206	201							49	53
207	201							49	58
208	201							49	81
205	202							49	124
206	202							49	127
207	202							49	128
208	202							49	131
209	202							49	54
206	203							49	56
207	203							49	55
208	203							49	123
209	203							49	125
210	203							49	126
207	204							49	129
[truncated: 2,053 more rows]

## Sheet: figure_7
figure 7b												figure 7c
MinE						EhCaBP						PapA									RepE
background contacts			ACE predictions			background contacts			ACE predictions			background contacts		background contacts			ACE predictions				background contacts		background contacts			ACE predictions
x	y		x	y		x	y		x	y		crystal structure (not shown, these are used to define teal vs. pink)		esmfold and alphafold							crystal structure (not shown, these are used to define teal vs. pink)		esmfold and alphafold
5	1		52	59		4	1		119	125		x	y	x	y		x	y			x	y	x	y		x	y
6	1		5	8		5	1		50	54		8	11	1	4		104	136			21	25	1	4		227	239
4	1		5	10		6	1		121	128		8	12	2	5		103	135			21	26	2	5		213	224
5	2		48	59		7	1		98	109		9	12	3	6		106	134			21	164	3	6		229	237
6	2		2	5		8	1		116	124		9	13	4	7		106	136			21	191	4	7		223	243
7	2		3	6		5	2		45	53		9	18	5	8		108	132			21	193	5	8		202	206
8	2		45	49		6	2		117	128		9	14	6	9		102	138			21	24	5	9		225	241
6	3		46	49		7	2		117	122		10	13	7	10		101	137			21	145	6	9		228	235
7	3		58	61		8	2		46	51		10	18	8	11		104	138			21	95	7	10		229	239
8	3		57	62		9	2		48	57		10	20	9	12		103	137			21	96	7	12		189	194
9	3		42	45		6	3		98	106		10	19	10	13		105	133			21	97	7	218		231	234
7	4		5	9		7	3		86	99		11	14	11	14		110	134			21	138	7	219		216	224
8	4		42	46		8	3		87	93		12	15	12	15		105	135			21	167	7	156		213	226
9	4		6	9		9	3		84	100		12	16	13	16		99	148			22	25	7	217		231	236
10	4		4	7		10	3		85	90		12	18	14	17		100	140			22	26	7	220		217	223
8	5		48	52		7	4		45	61		13	16	15	18		103	154			22	145	7	223		190	195
9	5		9	12		8	4		119	128		14	17	16	19		105	131			22	164	8	11		196	199
10	5		4	8		9	4		121	125		14	18	17	20		112	136			22	27	8	12		217	224
11	5		52	57		10	4		118	131		15	18	18	21		102	140			22	95	8	155		187	190
9	6		10	13		25	4		89	96		16	19	18	22		100	143			22	96	9	12		200	203
10	6		12	16		8	5		48	54		17	20	18	23		103	133			22	138	9	13		189	198
11	6		13	16		9	5		89	93		18	21	19	22		102	136			22	94	9	221		211	214
10	7		48	57		10	5		50	57		18	60	19	62		100	139			22	28	9	246		203	206
11	7		32	35		25	5		116	132		19	60	19	65		104	134			22	29	9	220		203	207
12	7		49	52		29	5		87	96		19	61	19	66		108	134			22	163	9	223		184	187
14	7		5	11		17	5		46	57		19	62	19	23		96	153			22	167	9	245		226	238
11	8		45	59		11	5		117	121		19	22	19	162		99	144			22	141	9	219		183	187
12	8		32	36		9	6		46	50		19	162	20	23		99	146			22	142	9	152		207	211
13	8		51	64		10	6		114	120		19	76	20	60		101	139			22	137	9	218		214	218
14	8		6	10		17	6		98	110		19	77	20	62		98	148			22	139	10	13		199	203
12	9		17	20		25	6		82	88		19	65	20	66		100	144			23	26	10	14		202	207
13	9		48	64		11	6		47	57		19	163	20	162		101	152			23	27	11	14		189	195
14	9		48	62		16	6		93	96		19	63	20	61		112	138			23	94	11	15		210	213
13	10		1	5		15	6		47	60		20	60	20	24		99	140			23	95	11	150		223	245
14	10		8	11		12	6		101	109		20	61	20	59		100	145			23	96	11	152		227	241
15	10		49	53		13	6		86	96		20	62	20	63		100	147			23	97	11	155		194	197
16	10		33	36		21	6		84	92		20	162	20	65		100	148			23	138	12	15		189	196
17	10		45	48		14	6		118	128		20	23	20	124		93	156			23	145	12	150		199	202
14	11		3	7		18	6		125	128		20	59	20	160		103	156			23	164	12	152		225	243
15	11		20	23		10	7		85	96		20	63	21	59		99	145			23	28	12	155		183	188
16	11		4	10		11	7		97	113		20	66	21	60		110	136			23	29	12	16		209	226
17	11		2	6		13	7		54	57		20	77	21	61		107	131			23	114	12	153		210	214
18	11		31	35		17	7		97	109		21	59	21	62		106	138			23	163	12	221		212	224
15	12		7	10		12	7		79	82		21	60	21	63		105	156			23	30	12	246		187	191
16	12		31	36		15	7		85	89		21	61	21	65		103	152			23	93	12	219		186	190
17	12		9	13		25	7		117	120		21	62	21	66		101	147			23	142	12	220		200	207
60	12		16	20		21	7		102	109		21	162	21	124		101	135			23	110	12	156		171	181
18	12		43	47		11	8		83	103		21	66	21	162		95	152			23	98	12	154		224	240
16	13		46	50		17	8		108	111		21	77	21	64		98	137			23	109	12	218		215	218
17	13		57	61		25	8		76	79		21	160	21	75		107	133			24	27	12	222		189	201
18	13		38	42		28	8		74	78		21	24	21	24		96	155			24	28	13	150		206	210
19	13		8	12		29	8		46	49		21	58	21	58		100	138			24	94	13	152		200	206
20	13		52	62		12	8		104	108		22	58	21	125		93	154			24	95	13	16		230	234
17	14		50	53		21	8		102	106		22	59	21	127		95	154			24	96	13	17		223	241
18	14		13	17		24	8		44	61		22	60	21	129		98	139			24	97	13	250		224	238
19	14		50	54		32	8		94	98		22	61	21	76		100	146			24	114	14	150		213	217
20	14		12	17		12	9		80	83		22	62	21	77		100	141			24	135	14	152		222	242
21	14		16	19		16	9		71	76		22	66	21	163		97	151			24	138	14	17		185	201
18	15		45	52		17	9		119	123		22	77	21	126		101	154			24	142	14	44		210	226
19	15		15	18		21	9		126	130		22	160	21	161		99	143			24	29	14	70		170	173
20	15		39	42		22	9		83	100		22	162	21	160		108	130			24	93	14	151		229	236
60	15		5	12		25	9		85	88		22	57	22	58		98	149			24	30	15	150		216	222
21	15		48	51		29	9		98	102		22	158	22	59		102	143			24	39	15	151		189	197
22	15		29	33		18	9		105	108		22	25	22	60		97	148			24	145	15	152		183	191
19	16		51	62		24	9		127	130		22	56	22	61		98	152			24	31	15	18		172	181
20	16		6	12		26	9		75	78		22	63	22	62		101	148			24	139	15	44		225	239
21	16		52	61		13	9		117	124		22	64	22	63		98	147			24	151	15	70		197	200
60	16		20	24		14	9		81	92		22	65	22	66		99	151			24	137	15	153		194	204
22	16		38	41		20	9		115	132		22	131	22	77		99	138			24	141	15	149		201	205
23	16		26	29		23	9		111	114		23	57	22	124		106	132			24	134	15	155		205	210
59	16		41	45		19	9		101	105		23	58	22	127		98	150			24	136	15	154		209	224
58	16		18	21		13	10		85	92		23	59	22	129		96	151			24	140	16	44		188	204
20	17		6	11		14	10		75	79		23	60	22	160		100	150			24	146	16	70		224	242
21	17		36	41		15	10		107	110		23	61	22	162		107	134			24	112	16	149		230	235
22	17		51	57		16	10		98	113		23	66	22	25		96	154			25	28	16	150		168	171
60	17		41	44		17	10		48	52		23	160	22	57		102	137			25	29	16	151		221	245
24	17		2	10		18	10		117	125		23	162	22	125		95	153			25	94	16	152		185	189
23	17		43	46		21	10		107	111		23	31	22	128		109	134			25	95	16	40		213	225
21	18		24	28		22	10		97	112		23	26	22	75		105	134			25	96	16	19		199	206
22	18		52	58		25	10		110	114		23	56	22	126		103	136			25	114	16	41		228	238
23	18		49	59		14	11		73	76		23	158	23	57		101	150			25	138	16	43		168	183
25	18		24	27		15	11		112	115		23	129	23	58		101	149			25	141	16	45		194	198
24	18		37	42		16	11		72	76		24	31	23	59		102	141			25	142	16	66		204	208
22	19		46	53		17	11		113	124		24	56	23	60		100	142			25	145	16	153		215	219
23	19		33	37		18	11		95	98		24	57	23	61		97	155			25	151	16	154		201	209
24	19		25	29		21	11		106	109		24	58	23	62		103	140			25	163	17	44		175	179
60	19		29	38		22	11		99	102		24	59	23	127		102	144			25	167	17	47		188	192
25	19		47	50		25	11		63	66		24	60	23	160		95	151			25	30	17	149		171	175
44	19		31	34		20	11		85	93		24	61	23	162		103	153			25	157	17	150		228	234
26	19		52	60		24	11		116	128		24	158	23	26		97	152			25	31	17	151		226	240
63	19		2	11		28	11		106	110		24	160	23	28		99	141			25	36	17	152		194	201
59	19		52	56		15	12		101	104		24	55	23	56		105	136			25	164	17	148		192	204
61	19		4	9		16	12		101	112		24	129	23	128		102	133			25	146	17	153		172	178
23	20		61	64		21	12		111	115		24	131	23	129		98	140			25	149	17	20		214	217
24	20		20	26		18	12		46	53		24	66	24	28		101	134			26	29	17	40		231	235
25	20		21	24		17	12		92	97		24	162	24	29		109	132			26	30	17	43		228	231
44	20		17	26		16	13		55	59		24	156	24	56		99	150			26	94	17	147		204	209
60	20		25	28		21	13		83	104		24	157	24	57		98	151			26	95	17	146		186	195
26	20		3	10		17	14		84	103		24	159	24	58		99	139			26	114	17	173		185	194
27	20		46	54		21	14		118	125		25	28	24	59		97	145			26	142	17	175		201	204
59	20		45	56		18	14		78	82		25	31	24	60		102	154			26	145	18	40		171	174
24	21		23	28		21	15		100	104		25	55	24	61		108	129			26	151	18	43		195	199
25	21		40	44		18	15		84	97		25	56	24	158		110	132			26	157	18	44		172	179
26	21		20	28		21	16		60	63		25	57	24	160		107	129			26	160	18	47		181	187
28	21		30	40		19	16		67	72		25	58	24	162		108	131			26	163	18	147		205	209
27	21		36	44		22	16		127	131		25	59	24	27		107	111			26	164	18	148		226	235
25	22		18	22		21	17		87	91		25	129	24	129		114	117			26	167	18	149		207	210
26	22		59	62		22	17		110	113		25	158	24	30		106	112			26	31	18	150		209	213
27	22		7	11		20	17		69	75		25	29	24	79		113	119			26	158	18	151		186	196
28	22		43	54		23	17		56	59		25	32	24	159		104	112			26	159	18	152		231	237
29	22		30	33		25	17		68	72		25	130	24	31		106	110			26	93	18	153		228	236
26	23		11	16		21	18		104	109		25	54	24	55		107	113			26	161	18	41		185	198
27	23		11	14		22	18		81	85		25	131	25	28		125	129			26	97	18	21		172	183
28	23		29	40		23	18		100	103		26	29	25	29		105	113			26	193	18	139		198	202
44	23		27	31		24	18		68	76		26	30	25	55		124	129			27	30	18	146		225	237
29	23		47	54		25	18		59	63		26	31	25	56		119	122			27	31	18	36		174	178
62	23		42	53		22	19		86	95		26	32	25	57		122	131			27	93	18	39		164	167
64	23		56	62		23	19		102	105		26	55	25	58		122	129			27	94	18	154		189	199
30	23		28	44		24	19		68	75		26	56	25	59		111	120			27	95	18	170		199	207
36	23		16	26		25	19		99	103		26	57	25	60		113	122			27	114	18	37		208	211
59	23		19	26		26	19		47	54		26	58	25	129		107	122			27	142	18	24		168	181
60	23		56	60		23	20		97	101		26	54	25	158		109	120			27	151	18	25		186	189
63	23		1	6		24	20		56	60		26	130	25	160		123	129			27	157	18	42		178	181
61	23		56	61		25	20		126	129		26	33	25	128		114	119			27	158	18	167		230	236
27	24		20	31		26	20		124	129		26	53	25	30		107	110			27	163	18	38		229	241
28	24		26	31		27	20		71	77		26	131	25	31		105	115			27	32	18	45		211	215
29	24		21	25		24	21		48	51		26	156	26	29		107	119			27	36	19	40		196	200
44	24		53	56		25	21		45	57		26	158	26	30		107	120			27	39	19	43		199	210
30	24		56	59		26	21		86	93		26	34	26	57		118	121			27	35	19	44		202	205
31	24		39	43		27	21		84	104		27	30	26	59		126	129			27	89	19	47		171	178
36	24		42	54		28	21		95	99		27	31	26	31		124	131			27	156	19	139		208	212
28	25		10	16		25	22		69	73		27	32	27	30		125	128			27	96	19	146		225	236
29	25		30	46		26	22		72	75		27	53	27	31		120	123			27	112	19	147		229	234
30	25		11	17		27	22		79	83		27	54	27	55		122	133			27	135	19	148		217	225
31	25		20	27		28	22		82	90		27	55	27	57		124	127			28	31	19	149		218	223
32	25		22	26		29	22		119	122		27	56	27	59		105	119			28	36	19	150		202	210
29	26		49	56		26	23		68	71		27	57	27	32		107	112			28	39	19	25		176	179
30	26		28	31		27	23		53	61		27	33	27	56		114	118			28	93	19	138		175	178
31	26		37	41		28	23		113	117		28	31	27	54		106	111			28	94	19	140		222	240
32	26		57	64		29	23		69	72		28	32	28	31		103	115			28	114	19	141		213	223
36	26		29	32		30	23		86	103		28	33	28	32		111	117			28	142	19	22		181	191
64	26		14	17		27	24		118	127		28	55	28	55		117	120			28	151	19	24		229	235
65	26		28	32		28	24		115	118		28	34	28	56		111	114			28	157	19	145		194	199
63	26		27	30		29	24		105	109		29	32	28	57		113	117			28	163	19	143		190	196
30	27		28	40		30	24		112	116		30	33	28	158		123	126			28	32	20	24		198	203
31	27		5	13		31	24		86	100		30	155	28	54		109	122			28	35	20	25		198	201
36	27		29	44		28	25		68	73		30	34	28	58		102	112			28	89	20	40		217	245
64	27		44	48		29	25		67	73		31	54	28	131		108	122			28	146	20	43		227	237
32	27		48	58		30	25		55	58		31	55	28	59		108	111			28	154	20	47		190	193
40	27		44	58		31	25		44	64		31	34	28	129		106	113			28	155	20	138		173	179
44	27		49	58		32	25		116	129		31	154	29	32		126	130			28	156	20	139		223	246
33	27		55	59		29	26		53	58		31	155	29	54		112	115			28	33	20	140		173	178
34	27		29	46		30	26		66	69		31	156	29	55		108	125			28	37	20	141		230	233
35	27		19	23		31	26		62	65		31	56	29	56		102	115			28	145	20	145		194	200
31	28		32	37		32	26		46	54		31	158	29	57		108	120			29	32	20	146		210	228
32	28		40	45		33	26		60	64		31	57	29	158		124	128			29	36	20	147		189	204
36	28		20	30		30	27		64	67		32	54	29	156		111	119			29	39	20	148		174	177
33	28		44	47		31	27		130	133		32	154	29	157		105	122			29	114	20	149		221	244
34	28		48	66		32	27		109	113		32	35	30	158		115	118			29	142	20	23		227	236
35	28		46	56		33	27		74	77		32	53	30	33		101	115			29	151	20	137		169	172
32	29		51	58		34	27		71	80		32	55	30	54		125	130			29	154	20	142		228	232
33	29		50	57		31	28		66	73		33	52	30	155		106	109			29	155	20	143		225	240
36	29		51	59		32	28		69	76		33	53	30	156		124	130			29	156	20	171		196	202
34	29		37	40		33	28		114	122		33	54	30	157		127	130			29	157	20	26		217	220
33	30		35	41		34	28		101	108		33	154	31	54		114	120			29	158	20	28		189	200
34	30		49	54		35	28		113	116		33	135	31	55		111	122			29	163	20	39		216	220
36	30		43	55		32	29		104	112		33	36	31	158		105	112			29	167	20	144		217	222
35	30		36	40		33	29		61	64		33	152	31	34		128	132			29	159	20	167		172	180
66	30		1	11		34	29		45	62		33	103	31	53		115	119			29	33	20	36		194	203
64	30		28	38		35	29		131	134		33	153	31	56		121	124			29	35	20	27		175	181
65	30		51	56		36	29		84	96		33	55	31	154		104	114			29	219	20	29		174	179
67	30		28	39		33	30		67	75		34	52	31	155		111	123			29	160	20	168		171	179
74	30		30	50		34	30		52	57		34	53	31	156		123	127			29	162	20	170		216	223
76	30		1	10		35	30		66	76		34	37	31	57		123	128			29	164	20	31		206	211
34	31		48	56		36	30		77	80		34	152	31	131		117	123			29	166	20	114		232	236
35	31		45	60		37	30		124	132		34	50	31	130		112	118			29	145	21	24		214	223
36	31		54	59		134	30		112	124		34	137	31	52		129	133			29	149	21	25		169	181
35	32		45	62		34	31		80	84		34	51	31	133		112	117			29	220	21	26		209	228
36	32		2	8		35	31		45	64		34	135	32	54		122	125			29	150	21	43		212	215
36	33		30	37		36	31		118	121		35	38	32	154		114	121			29	152	21	47		213	216
68	33		3	9		37	31		108	112		35	49	32	35		117	121			29	153	21	137		222	244
68	34		1	8		38	31		53	57		35	50	32	52		129	132			29	146	21	138		217	221
37	34		1	7		35	32		86	89		35	52	32	53		119	124			29	170	21	139		198	208
66	34		47	59		36	32		63	73		35	137	33	52		104	115			29	148	21	140		166	170
40	34		28	36		37	32		84	101		35	152	33	53		123	132			29	168	21	141		220	245
73	34		24	29		38	32		66	72		35	51	33	54		108	124			30	35	21	142		198	205
66	35		35	39		39	32		65	69		35	135	33	154		113	116			30	36	21	143		227	234
68	35		31	38		36	33		64	68		35	136	33	36		116	119			30	114	21	145		221	242
38	35		47	64		37	33		83	86		35	103	33	135		109	123			30	151	21	146		190	197
40	35		2	12		38	33		63	67		35	102	33	103		119	123			30	154	21	147		200	205
39	35		55	62		39	33		97	100		35	138	33	152		107	117			30	155	21	148		164	168
73	35		4	11		133	33		81	90		35	153	33	137		112	119			30	156	21	96		190	199
40	36		53	63		40	33		87	90		35	154	33	153		127	131			30	157	21	144		197	201
66	36		39	44		77	33		58	62		35	53	33	55		108	112			30	158	21	171		197	203
39	36		23	27		134	33		92	96		35	104	33	105		104	113			30	159	21	27		220	223
41	36		27	39		37	34		115	131		35	54	33	133		118	123			30	163	21	135		197	202
40	37		33	38		38	34		87	95		35	105	33	134		107	118			30	33	21	136		227	243
41	37		26	32		39	34		44	60		35	134	33	50		109	112			30	92	21	28		171	183
66	37		22	25		40	34		113	122		36	49	33	51		120	125			30	93	22	25		198	207
73	37		36	42		41	34		124	128		36	52	33	136		121	129			31	35	22	26		223	247
75	37		21	29		76	34		58	61		36	137	34	52		109	119			31	36	22	138		216	245
42	37		27	45		73	34		109	112		36	152	34	53		111	125			31	89	22	141		186	199
43	37		49	60		77	34		102	110		36	150	34	37		109	114			31	92	22	143		216	240
68	37		22	27		38	35		73	77		36	151	34	152		55	130			31	114	22	144		169	183
41	38		31	39		39	35		109	116		37	49	34	38		55	132			31	151	22	145		178	182
42	38		33	41		40	35		120	123		37	137	34	50		57	130			31	154	22	146		174	181
43	38		2	13		41	35		120	128		37	150	34	137		56	131			31	155	22	147		207	214
42	39		30	48		42	35		59	62		37	151	35	38		53	134			31	156	22	171		172	176
43	39		3	12		39	36		66	71		37	152	35	49		54	133			31	157	22	27		184	191
44	39		31	48		40	36		76	80		37	40	35	50		51	134			31	158	22	29		170	174
45	39		60	63		41	36		46	52		37	42	35	52		53	132			31	163	22	191		212	216
46	39		33	40		42	36		94	97		37	50	35	137		48	136			31	34	22	28		225	245
75	39		30	42		80	36		85	91		38	42	35	152		51	136			31	37	22	96		198	206
66	39		27	48		106	36		60	67		38	43	35	135		54	135			31	88	22	148		231	239
73	39		22	29		43	36		108	115		38	49	35	136		48	138			31	39	22	167		163	167
43	40		21	26		40	37		97	105		38	137	35	103		57	128			31	93	22	168		224	243
44	40		20	33		41	37		51	57		38	149	35	39		58	129			31	94	22	170		210	225
45	40		48	61		42	37		67	76		38	150	35	51		63	126			31	115	22	172		165	169
66	40		3	13		77	37		65	68		38	152	35	102		56	133			31	142	23	26		197	204
75	40		23	26		80	37		47	56		38	41	35	138		59	128			31	146	23	27		177	180
47	40		15	22		76	37		47	50		38	148	35	53		49	137			31	85	23	28		222	245
64	40		33	42		43	37		67	71		38	147	35	104		52	135			31	90	23	96		201	206
46	40		41	46		44	37		118	132		38	47	35	95		43	137			32	35	23	138		209	212
65	40		22	30		79	37		82	86		38	48	35	153		54	132			32	36	23	143		189	193
44	41		55	58		83	37		60	65		38	50	35	154		49	135			32	37	23	145		230	237
45	41		8	13		100	37		77	81		38	101	35	48		44	139			32	85	23	146		225	246
64	41		15	24		74	37		45	58		38	138	35	105		56	129			32	88	23	147		201	210
46	41		56	63		75	37		129	133		38	136	35	134		64	126			32	89	23	171		172	175
47	41		50	63		78	37		123	128		38	102	35	93		46	139			32	92	23	191		225	234
48	41		7	12		129	37		60	66		38	103	36	49		43	139			32	154	23	94		221	243
45	42		16	23		81	37		65	76		38	139	36	52		49	136			32	155	23	95		192	201
46	42		46	61		84	37		83	99		39	42	36	137		60	128			32	156	23	97		179	183
47	42		38	45		101	37		59	74		39	43	36	152		55	128			32	157	23	29		188	201
48	42		28	48		133	37		72	77		39	44	36	39		53	130			32	38	23	114		225	242
64	42		39	46		73	37		107	114		39	47	36	150		63	124			32	151	23	99		185	188
49	42		48	65		41	38		54	59		39	49	37	152		58	131			32	152	23	144		214	224
46	43		5	14		42	38		102	107		39	147	37	40		47	139			32	153	24	27		203	210
47	43		2	9		43	38		63	76		39	149	37	43		54	131			32	39	24	28		172	177
48	43		24	30		76	38		88	96		39	148	37	49		66	126			32	84	24	39		223	239
64	43		28	42		80	38		100	112		39	45	38	43		45	139			32	81	24	94		226	236
49	43		28	33		44	38		56	63		39	101	38	49		58	128			32	86	24	95		200	210
77	43		3	8		45	38		65	72		39	46	38	137		62	126			33	36	24	96		197	207
75	43		26	30		53	38		72	81		40	43	38	150		60	127			33	37	24	114		196	201
50	43		9	16		83	38		98	114		40	44	38	152		63	127			33	38	24	138		165	168
47	44		20	25		75	38		91	96		40	101	38	41		46	138			33	85	24	139		224	245
48	44		51	63		42	39		55	63		40	147	38	42		58	127			33	151	24	143		186	197
49	44		15	21		43	39		100	105		40	148	38	147		60	126			33	152	24	145		184	190
62	44		40	43		44	39		84	99		40	149	38	48		50	136			33	153	24	147		231	246
64	44		30	41		45	39		62	66		40	150	38	50		57	127			33	154	24	171		196	203
77	44		51	55		80	39		128	131		40	45	38	101		66	123			33	155	24	191		173	181
59	44		44	55		104	39		96	99		40	99	38	138		64	123			33	156	24	29		174	180
50	44		68	73		46	39		125	130		40	47	38	148		64	127			33	157	24	135		223	248
51	44		69	72		100	39		69	74		40	139	38	149		56	132			33	67	24	31		218	245
63	44		64	77		43	40		44	65		40	146	38	102		64	125			33	39	24	40		189	192
60	44		69	74		44	40		109	115		41	44	38	103		50	138			33	71	24	167		198	204
58	44		63	80		80	40		103	108		41	45	38	136		65	124			33	81	24	43		193	197
61	44		65	76		100	40		56	64		41	147	38	52		52	134			33	89	24	137		213	222
48	45		65	78		104	40		59	66		41	148	39	42		54	134			33	40	24	140		215	224
49	45		67	74		106	40		130	134		41	149	39	43		59	130			33	146	24	141		188	191
59	45		66	74		45	40		63	69		41	46	39	44		56	130			33	219	24	30		232	235
64	45		66	73		83	40		45	65		41	47	39	49		48	139			33	150	24	36		227	231
50	45		69	73		101	40		47	61		41	139	39	147		50	134			33	73	24	136		195	200
51	45		68	71		46	40		116	133		42	45	39	149		63	128			34	37	24	46		214	248
52	45		64	75		79	40		45	60		42	46	39	45		57	129			34	38	25	28		224	241
62	45		64	79		84	40		62	68		42	47	39	148		66	121			34	67	25	29		226	241
49	46		66	75		109	40		61	65		42	147	39	47		66	124			34	71	25	36		189	205
50	46		68	72		103	40		49	52		42	48	39	101		65	121			34	81	25	39		228	233
51	46		65	80		105	40		118	123		42	49	40	43		49	134			34	82	25	40		176	181
52	46		61	82		113	40		66	74		42	138	40	44		65	127			34	85	25	94		231	241
53	46		62	79		129	40		115	120		42	139	40	147		64	121			34	151	25	96		227	246
50	47		67	73		44	41		64	76		42	50	40	148		44	138			34	152	25	114		231	238
51	47		66	72		45	41		78	88		42	137	40	149		48	134			34	153	25	138		228	241
52	47		62	77		76	41		126	132		43	46	40	45		43	140			34	154	25	139		223	240
62	47		67	76		79	41		63	75		43	47	40	99		46	141			34	155	25	145		197	206
64	47		65	73		80	41		65	73		43	48	40	101		63	123			34	156	25	147		212	226
77	47		62	81		83	41		57	60		43	49	40	46		66	120			34	39	25	167		226	242
79	47		61	73		100	41		100	109		43	101	40	150		65	125			34	84	25	171		186	198
53	47		61	81		104	41		55	62		43	137	40	47		12	32			34	86	25	191		219	222
54	47		62	73		46	41		71	75		43	138	40	139		10	30			34	89	25	149		210	218
57	47		63	76		53	41		108	116		43	139	40	146		12	30			34	40	25	168		175	180
63	47		67	78		61	41		111	116		43	147	41	44		14	32			34	78	25	30		216	221
75	47		63	77		75	41		106	114		43	140	41	45		10	32			34	80	25	164		229	238
76	47		67	72		77	41		67	74		43	148	41	147		13	33			34	83	25	146		228	237
51	48		63	78		47	41		64	74		43	100	41	148		14	30			34	88	25	31		225	238
52	48		60	86		78	41		53	59		43	145	41	149		11	33			34	73	25	163		233	236
59	48		67	70		81	41		47	52		43	146	41	46		13	31			34	77	25	166		172	182
62	48		64	74		64	41		98	107		43	99	41	47		15	33			35	38	25	169		223	226
64	48		63	83		65	41		113	120		43	102	42	45		15	35			35	39	25	170		193	204
77	48		65	68		74	41		54	60		43	136	42	46		14	34			35	67	25	148		214	225
79	48		61	77		45	42		50	53		43	152	42	47		13	35			35	71	26	29		190	194
53	48		66	76		46	42		49	57		44	47	42	147		11	31			35	81	26	30		227	230
57	48		65	74		53	42		78	90		44	48	42	48		11	30			35	82	26	36		228	239
58	48		69	80		61	42		62	76		44	101	42	49		10	34			35	84	26	96		220	242
55	48		63	70		79	42		64	73		44	138	42	137		10	29			35	85	26	114		219	245
54	48		61	80		80	42		129	132		44	139	42	138		12	29			35	86	26	147		182	187
60	48		62	85		83	42		120	127		44	146	42	139		17	35			35	88	26	167		188	194
61	48		70	74		100	42		119	127		44	147	42	50		11	32			35	89	26	168		221	226
63	48		63	84		104	42		117	123		44	148	43	46		11	35			35	152	26	171		211	226
56	48		67	77		47	42		80	92		44	140	43	47		8	29			35	154	26	191		176	180
52	49		59	72		51	42		48	53		44	145	43	48		17	33			35	156	26	95		189	203
53	49		64	71		52	42		125	132		44	144	43	49		9	30			35	40	26	31		193	199
62	49		65	86		49	42		123	127		44	99	43	101		11	29			35	115	26	94		223	244
54	49		62	82		57	42		63	68		44	100	43	137		8	30			35	146	26	187		184	188
55	49		70	73		50	42		113	121		45	48	43	138		16	34			35	151	26	164		186	191
53	50		59	86		54	42		114	118		45	139	43	139		14	29			35	41	26	193		225	231
54	50		63	74		46	43		128	132		45	147	43	147		12	31			35	42	26	97		220	224
55	50		68	79		47	43		104	111		46	138	43	100		15	31			35	92	26	145		213	228
57	50		59	73		49	43		106	111		46	139	43	140		7	29			35	87	26	172		184	195
62	50		62	86		51	43		78	81		46	147	43	146		16	32			35	90	27	30		196	206
54	51		68	74		53	43		60	69		46	49	43	99		11	26			35	114	27	31		226	229
55	51		65	83		83	43		86	92		46	137	43	148		7	26			36	39	27	39		225	229
57	51		64	83		100	43		81	84		46	140	43	102		13	32			36	40	27	94		217	243
62	51		63	73		104	43		116	131		47	137	43	152		12	34			36	67	27	95		225	235
79	51		65	84		103	43		105	112		47	138	43	50		10	27			36	71	27	96		221	224
56	51		63	68		48	43		113	118		47	139	43	136		14	27			36	85	27	114		223	227
77	51		65	69		57	43		52	56		47	50	44	47		8	32			36	89	27	191		229	244
58	51		61	74		50	43		59	65		48	136	44	48		8	23			36	146	27	93		224	228
81	51		65	72		52	43		47	64		48	137	44	100		14	35			36	151	27	36		198	211
61	51		67	71		105	43		56	61		48	138	44	101		16	29			36	152	27	97		211	218
63	51		67	75		106	43		98	101		48	139	44	138		8	27			36	153	27	135		205	208
64	51		66	82		47	44		122	125		48	51	44	139		8	24			36	154	27	138		193	200
78	51		61	85		53	44		64	69		48	104	44	146		18	30			36	156	27	89		173	176
80	51		47	79		80	44		118	122		48	135	44	147		6	24			36	41	27	193		223	229
55	52		47	77		83	44		45	63		49	102	44	148		14	36			36	142	28	31		226	239
56	52		47	78		100	44		66	77		49	135	44	145		17	31			36	42	28	36		180	183
57	52		48	77		103	44		63	72		49	136	44	99		14	26			36	43	28	39		193	196
58	52		47	80		104	44		100	113		49	137	44	140		6	26			36	150	28	93		208	228
62	52		26	77		61	44		61	66		49	138	44	144		62	65			36	155	28	94		195	198
56	53		26	80		48	44		67	70		49	139	45	48		67	70			36	157	28	95		218	249
57	53		22	79		57	44		51	54		49	52	45	139		64	72			36	219	28	96		170	178
57	54		23	78		79	44		71	74		49	134	45	147		67	71			36	158	28	114		206	209
81	54		25	74		84	44		119	131		49	103	46	138		68	71			36	163	28	167		195	204
81	55		24	79		60	44		99	106		49	104	46	139		64	73			37	40	28	191		165	172
82	55		25	80		101	44		121	124		49	152	46	147		63	66			37	41	28	32		218	241
58	55		24	76		48	45		99	114		50	135	46	49		58	77			37	67	28	35		214	247
79	55		22	77		52	45		63	71		50	136	46	137		65	73			37	71	28	40		185	196
80	55		26	75		53	45		101	107		50	137	47	137		65	74			37	85	28	89		168	172
62	55		24	77		57	45		79	84		50	53	47	138		64	74			37	89	28	164		167	171
61	55		25	82		61	45		63	74		50	134	47	139		63	75			37	146	28	139		194	202
84	55		25	79		83	45		59	64		51	134	47	50		66	71			37	151	28	33		226	231
61	56		25	78		100	45		60	73		51	135	47	136		66	72			37	152	28	92		222	226
81	56		23	75		103	45		89	95		51	136	47	147		63	74			37	153	28	160		229	233
82	56		24	78		104	45		125	129		51	137	48	136		64	70			37	154	28	163		214	246
59	56		25	77		58	45		60	68		51	104	48	137		65	72			37	70	29	32		203	211
79	56		22	75		60	45		88	99		51	54	48	138		66	75			37	42	29	36		231	244
80	56		23	76		49	45		61	76		51	133	48	139		56	79			37	82	29	39		225	247
61	57		80	83		50	45		102	111		51	106	48	51		67	72			37	43	29	40		197	211
62	57		77	80		54	45		89	92		52	104	48	135		64	71			37	44	29	114		202	209
79	57		73	79		56	45		59	72		52	133	48	104		64	75			37	81	29	164		191	194
80	57		73	83		62	45		55	60		52	134	48	102		66	73			37	73	29	167		194	205
81	57		81	84		64	45		125	131		52	135	48	106		58	61			37	72	29	191		171	177
82	57		74	79		79	45		116	125		52	136	49	102		66	74			37	68	29	193		216	226
60	57		74	78		59	45		45	59		52	137	49	135		65	70			38	41	29	160		178	183
63	57		73	80		65	45		103	112		52	132	49	136		68	72			38	42	29	192		220	225
78	57		74	77		55	45		114	117		52	55	49	137		73	76			38	62	29	35		216	242
61	58		76	79		49	46		61	72		52	105	49	138		70	73			38	67	29	92		210	227
62	58		69	84		50	46		56	65		52	106	49	139		66	70			38	70	29	168		177	182
79	58		74	85		51	46		83	88		53	132	49	52		69	72			38	71	29	190		204	207
80	58		71	83		52	46		74	79		53	133	49	152		65	75			38	82	29	33		216	219
81	58		71	77		53	46		65	74		53	134	49	103		65	71			38	85	29	161		183	192
82	58		75	78		54	46		101	106		53	135	49	104		64	67			38	89	29	165		182	192
63	58		73	76		57	46		47	63		53	136	50	135		68	73			38	146	29	171		192	195
78	58		68	84		58	46		119	124		53	125	50	136		64	68			38	152	29	187		215	223
62	59		73	77		61	46		80	90		53	56	50	137		65	76			38	43	29	163		218	247
63	59		72	80		83	46		96	100		53	131	50	53		64	76			38	86	29	188		225	228
78	59		72	82		103	46		86	90		54	105	50	134		62	74			38	115	29	147		169	178
80	59		77	82		104	46		73	80		54	106	51	134		63	77			38	44	29	166		229	243
64	59		71	81		50	47		58	63		54	125	51	135		66	76			38	139	29	169		201	211
79	59		78	83		51	47		91	94		54	131	51	136		63	73			38	45	29	172		181	185
63	60		71	84		52	47		113	125		54	132	51	137		61	77			38	81	30	35		226	243
80	60		75	81		53	47		55	61		54	133	51	54		63	76			38	129	30	36		182	239
78	60		78	81		54	47		73	79		54	134	51	104		58	79			38	83	30	92		182	237
79	60		70	84		57	47		79	88		54	135	51	106		65	68			38	84	30	114		184	237
78	61		73	82		58	47		64	72		54	130	51	133		69	73			38	87	30	164		180	241
79	61		77	81		60	47		19	42		54	57	52	104		67	73			38	127	30	191		184	236
80	61		70	86		103	47		22	42		54	81	52	133		71	74			38	78	30	192		183	238
81	61		72	85		104	47		22	41		54	123	52	134		63	72			38	79	30	193		183	240
82	61		73	78		56	47		19	43		54	136	52	135		62	66			38	80	30	93		188	238
64	61		79	82		51	48		23	42		54	103	52	136		62	75			38	88	30	33		181	242
77	61		75	79		52	48		17	42		54	156	52	137		66	69			39	42	30	89		180	239
83	61		76	82		54	48		18	42		54	93	52	55		70	74			39	43	30	88		182	241
77	62		71	82		57	48		21	42		54	104	52	105		56	81			39	62	30	94		185	235
78	62		77	83		103	48		20	43		54	112	52	106		65	69			39	67	30	95		173	244
79	62		70	83		53	48		23	43		54	114	52	132		62	76			39	71	31	35		182	236
80	62		22	47		52	49		9	25		54	158	53	133		62	73			39	82	31	36		185	238
81	62		22	43		57	49		23	38		55	125	53	134		56	77			39	85	31	39		172	242
65	62		24	47		53	50		11	24		55	130	53	135		57	60			39	89	31	89		181	240
76	62		21	46		57	50		19	39		55	131	53	136		64	69			39	115	31	92		169	240
76	63		22	46		54	50		14	21		55	132	53	106		65	77			39	139	31	114		173	242
77	63		21	43		57	51		12	21		55	133	53	132		54	81			39	142	31	164		179	242
78	63		23	44		54	51		14	18		55	134	53	56		68	74			39	146	31	193		183	242
79	63		23	45		57	52		12	18		55	135	53	131		72	75			39	44	31	34		169	242
80	63		23	47		55	52		23	35		55	123	54	105		67	74			39	114	31	88		179	241
66	63		84	87		58	52		10	21		55	58	54	106		58	63			39	131	31	160		178	242
75	63		83	86		57	53		10	15		55	129	54	131		65	79			39	45	31	37		172	240
75	64		85	88		58	53		27	32		55	128	54	132		65	78			39	152	31	40		186	236
76	64		86	89		56	53		43	49		56	123	54	133		62	80			39	46	31	163		186	234
77	64		84	88		59	53		7	13		56	125	54	134		62	72			39	143	31	167		174	244
78	64		85	89		61	53		9	17		56	129	54	135		66	77			39	151	31	93		185	237
79	64		51	77		60	53		18	21		56	130	54	57		66	78			40	43	31	94		185	236
67	64		51	79		57	54		26	33		56	131	54	81		62	78			40	44	31	38		180	237
74	64		51	80		58	54		11	21		56	132	54	130		61	79			40	45	31	115		170	242
74	65		3	72		59	54		10	13		56	133	54	107		69	74			40	67	31	139		188	240
75	65		7	74		60	54		40	43		56	158	54	79		73	78			40	70	31	85		183	237
76	65		2	73		61	54		10	14		56	59	54	158		60	63			40	71	32	35		178	239
77	65		4	72		58	55		19	38		56	124	54	103		62	77			40	139	32	36		178	244
78	65		5	71		59	55		34	37		56	128	54	104		75	78			40	142	32	37		178	241
68	65		6	72		60	55		33	37		56	79	54	112		61	66			40	146	32	88		179	243
73	65		6	69		61	55		22	38		56	81	54	114		58	81			40	152	32	89		174	242
73	66		6	74		62	55		26	31		56	160	54	156		60	76			40	143	32	92		182	238
74	66		5	70		59	56		36	40		56	105	55	130		76	79			40	46	32	160		168	242
75	66		6	68		60	56		8	28		57	129	55	131		60	77			40	47	32	164		179	244
76	66		12	83		61	56		23	39		57	130	55	132		61	65			40	147	32	38		175	242
77	66		14	83		62	56		5	8		57	131	55	133		60	65			40	145	32	85		175	244
69	66		16	85		60	57		36	39		57	132	55	134		60	66			40	151	32	163		183	239
72	66		9	84		61	57		10	18		57	158	55	135		57	62			40	66	32	84		181	238
72	67		11	84		62	57		26	38		57	124	55	129		22	61			40	144	32	39		176	244
73	67		17	84		63	57		33	38		57	128	55	58		23	59			41	44	32	40		180	243
74	67		13	85		64	57		4	7		57	60	55	158		25	57			41	45	32	167		177	241
75	67		17	82		83	57		19	35		57	61	56	79		44	47			41	46	32	81		176	242
76	67		12	86		61	58		6	17		57	160	56	81		43	49			41	62	33	36		188	242
70	67		13	86		62	58		12	16		58	61	56	129		25	59			41	66	33	37		181	243
71	67		16	86		63	58		37	40		58	63	56	130		39	42			41	67	33	157		178	243
71	68		10	85		64	58		10	17		58	66	56	131		23	60			41	70	33	158		186	237
72	68		10	84		65	58		19	23		58	124	56	132		43	47			41	71	33	159		169	238
73	68		11	86		62	59		5	29		58	128	56	133		41	44			41	139	33	160		170	244
74	68		14	85		63	59		35	39		58	129	56	158		27	57			41	146	33	163		180	240
75	68		10	86		64	59		9	28		58	130	56	160		38	52			41	152	33	164		185	234
72	69		13	84		66	59		8	25		58	131	56	59		28	57			41	63	33	38		179	240
73	69		9	85		63	60		3	7		58	158	56	128		33	54			41	47	33	40		177	242
74	69		12	84		64	60		24	27		58	160	56	80		42	47			41	60	33	154		171	242
73	70		12	85		65	60		35	38		58	62	56	105		42	49			41	61	33	167		184	234
74	70		24	51		83	60		23	27		58	162	56	157		22	58			41	131	33	39		174	245
74	71		21	50		64	61		5	25		58	79	56	159		42	50			41	82	33	67		171	244
75	72		22	50		65	61		9	22		58	64	57	128		38	49			41	64	33	71		176	241
76	73		25	50		83	61		27	35		58	65	57	129		35	52			41	65	33	85		187	237
77	74		23	51		66	61		41	44		58	77	57	130		36	52			41	68	33	89		173	245
78	75		3	25		79	61		39	43		58	121	57	131		38	42			41	69	33	155		189	235
79	76		3	24		82	61		40	44		58	133	57	132		23	57			42	45	33	151		176	243
80	77		2	23		80	61		20	23		59	62	57	133		40	44			42	46	33	156		169	244
81	78		26	52		75	61		8	29		59	63	57	158		31	56			42	60	33	81		188	237
82	79		28	51		76	61		11	28		59	129	57	160		35	54			42	61	33	215		180	244
83	80		27	51		78	61		26	32		59	130	57	60		33	52			42	62	33	73		178	246
84	80		42	49		70	61		27	33		59	160	57	61		42	45			42	63	34	37		157	162
84	81		43	50		65	62		5	9		59	162	57	127		28	59			42	70	34	38		159	162
85	81		38	49		66	62		25	28		60	63	57	162		50	53			42	131	34	39		152	155
85	82		40	50		83	62		23	33		60	129	58	61		19	65			42	139	34	67		158	162
86	82		40	49		67	62		27	38		61	66	58	124		26	59			42	146	34	71		160	163
86	83		58	82		82	62		26	41		61	129	58	127		48	51			42	47	34	81		154	157
87	83		58	84		68	62		42	53		61	162	58	128		38	43			42	115	34	85		157	165
87	84		56	83		70	62		20	35		61	64	58	129		24	56			42	129	34	88		157	163
88	84		56	85		66	63		31	37		61	65	58	130		33	56			42	140	34	89		149	154
89	84		56	84		82	63		4	8		61	77	58	131		41	45			42	142	34	163		151	155
88	85		55	81		67	63		8	11		61	160	58	160		45	48			42	136	34	82		152	156
89	85		55	82		68	63		30	33		62	65	58	162		49	52			42	58	34	84		154	163
90	85		56	86		67	64		11	18		62	66	58	125		34	52			42	89	34	40		150	153
89	86		27	72		68	64		9	29		62	77	58	77		44	48			42	114	34	86		154	162
90	86		28	73		79	64		22	33		62	162	58	126		24	58			42	130	34	80		153	156
91	86		25	71		82	64		27	34		62	68	58	79		21	60			42	67	34	41		148	152
90	87		25	70		83	64		7	15		62	124	58	158		27	59			42	82	34	42		153	157
91	87		26	72		78	64		17	22		62	129	58	76		19	62			42	86	34	62		157	161
92	87		27	73		75	64		26	34		62	67	58	78		31	54			42	117	34	73		155	162
91	88		44	77		80	64		27	30		62	76	58	122		26	57			42	128	35	38		161	164
92	88		44	78		81	64		20	39		63	66	58	123		42	46			42	127	35	39		151	154
93	88		44	75		84	64		26	30		63	68	59	62		27	55			43	46	35	40		149	153
92	89		18	50		68	65		12	20		63	124	59	127		36	50			43	47	35	67		159	163
93	89		18	54		70	65		30	34		63	128	59	128		21	63			43	60	35	81		153	162
94	89		19	55		75	65		42	46		63	129	59	129		20	60			43	131	35	82		155	163
93	90		18	52		78	65		6	10		63	67	59	130		41	47			43	139	35	84		152	158
94	90		11	68		79	65		34	38		63	71	59	160		25	55			43	140	35	85		155	158
95	90		12	71		82	65		24	28		63	72	59	162		24	59			43	142	35	86		145	154
94	91		13	71		83	65		16	21		63	121	59	125		20	62			43	143	35	88		160	164
95	91		13	69		69	65		23	34		63	131	60	125		44	49			43	146	35	89		151	159
95	92		9	69		76	65		5	28		63	127	60	126		20	59			43	138	35	92		156	159
1	5		14	67		80	65		23	26		63	130	60	127		21	62			43	141	35	42		159	164
1	4		13	68		69	66		20	24		64	67	60	128		21	65			43	144	35	115		143	156
1	6		9	68		70	66		26	37		64	68	60	129		25	60			43	136	35	41		144	156
1	10		11	71		75	66		23	32		64	71	60	63		26	60			44	47	35	114		147	153
2	5		12	69		79	66		41	45		64	72	60	162		43	46			44	70	35	87		61	128
2	6		39	81		82	66		17	21		64	124	61	124		18	59			44	139	35	90		64	125
2	7		39	79		70	67		25	29		64	128	61	125		41	46			44	143	35	164		61	126
2	8		40	81		82	67		33	41		64	76	61	126		35	49			44	146	36	39		60	129
2	9		44	64		75	67		29	33		64	73	61	127		39	47			44	66	36	40		63	126
3	6		44	67		78	67		6	15		64	74	61	128		40	46			44	69	36	67		62	129
3	7		43	68		75	68		21	24		64	75	61	129		38	50			45	60	36	85		59	130
3	8		44	66		78	68		39	42		64	77	61	162		43	48			45	66	36	88		56	133
3	9		43	64		82	68		11	25		65	68	61	64		31	57			45	70	36	89		53	136
3	25		16	63		71	68		30	37		65	71	61	65		35	50			45	63	36	163		62	127
3	23		16	65		72	68		38	42		65	72	61	66		45	50			45	61	36	167		65	124
4	7		14	63		79	68		25	31		65	73	61	77		35	51			45	62	36	41		57	133
4	8		14	61		126	68		27	31		65	74	61	130		31	52			45	59	36	71		64	127
4	9		13	61		74	68		37	41		65	75	62	65		23	58			45	131	36	114		52	136
4	23		4	86		72	69		8	24		65	76	62	66		33	53			46	60	36	151		59	128
4	10		4	84		75	69		31	34		65	77	62	124		20	65			46	139	36	42		65	123
4	11		5	83		78	69		11	20		65	124	62	125		39	43			46	143	36	149		46	139
5	8		5	84		82	69		26	29		65	78	62	126		21	58			46	57	36	154		60	131
5	9		4	85		73	69		43	51		65	121	62	127		48	52			46	136	36	43		43	139
5	10		32	68		74	69		19	22		65	120	62	128		42	52			46	140	36	160		61	124
5	11		32	66		76	69		13	21		65	162	62	129		44	50			46	131	36	164		56	136
5	23		30	70		73	70		42	49		65	163	62	162		20	61			46	137	36	161		63	124
6	9		31	69		75	70		22	26		66	71	62	67		23	62			46	141	36	162		50	136
6	10		28	58		78	70		11	14		66	72	62	75		19	60			46	58	36	165		65	125
6	23		28	56		76	70		28	31		66	73	63	66		47	50			47	143	36	168		46	136
6	25		30	56		79	70		36	43		66	74	63	67		39	44			47	140	37	40		46	135
6	76		35	55		74	70		2	5		66	75	63	75		40	43			47	147	37	41		52	133
7	10		36	56		74	71		4	28		66	76	63	124		31	55			47	144	37	67		57	130
7	23		36	58		75	71		42	51		66	77	63	125		19	59			47	139	37	71		52	140
7	25		35	56		75	72		25	33		66	79	63	126		38	47			47	141	37	85		64	120
7	24		58	66		76	72		10	16		66	121	63	127		20	58			57	60	37	89		55	133
7	76		60	67		78	72		9	21		66	124	63	129		43	50			57	131	37	151		53	140
7	78		59	66		77	72		12	15		66	131	63	68		21	59			57	133	37	154		67	127
7	21		60	66		130	72		32	38		66	120	63	73		42	48			57	136	37	163		47	140
7	22		35	65		126	72		8	31		66	122	63	74		22	56			57	137	37	167		59	126
7	26		37	70		76	73		44	47		66	123	63	76		26	52			57	130	37	42		47	143
7	77		38	68		78	73		29	32		66	125	63	72		39	49			57	132	37	70		51	136
8	11		38	69		77	73		32	37		66	128	63	123		29	57			58	129	37	155		58	133
8	21		38	66		130	73		32	36		66	130	63	162		20	64			58	130	37	62		53	131
8	23		35	64		77	74		28	32		66	129	63	163		20	63			58	131	37	81		60	136
8	25		36	65		78	74		7	11		66	160	64	67		29	52			58	132	37	43		58	136
8	78		38	64		130	74		6	13		66	78	64	68		19	66			58	133	37	44		56	130
8	12		38	65		79	74		24	30		66	158	64	75		34	50			58	136	37	73		53	133
8	22		36	63		134	74		38	41		66	162	64	125		45	49			58	116	37	157		51	140
8	20		13	32		80	74		29	34		66	133	64	126		37	50			58	61	37	156		58	130
8	24		9	31		126	74		32	35		66	161	64	127		18	62			58	115	37	158		43	140
8	79		10	32		81	74		29	37		66	80	64	72		40	45			58	117	37	72		50	140
9	12		11	32		129	74		27	40		66	159	64	69		41	50			59	117	38	41		68	125
9	21		13	33		131	74		22	25		67	71	65	68		36	49			59	129	38	42		63	125
9	23		32	80		133	74		13	16		67	72	65	126		37	52			59	130	38	62		39	139
10	13		33	80		127	74		25	41		67	73	65	72		21	66			59	131	38	67		59	134
10	14		33	81		132	74		12	17		67	74	65	73		31	59			59	132	38	71		62	126
11	14		4	19		78	75		42	54		67	75	65	75		35	48			59	136	38	81		43	143
11	21		2	19		79	75		31	45		67	76	66	72		16	59			59	128	38	82		61	121
11	15		1	18		80	75		9	26		67	77	66	73		46	50			59	62	38	85		43	142
11	16		4	17		130	75		6	25		67	120	66	74		40	49			59	127	38	89		57	136
12	15		1	20		81	75		13	24		67	121	66	75		19	63			60	63	38	115		46	140
12	16		2	17		82	75		9	30		67	122	66	126		27	52			60	115	38	151		54	133
12	21		31	84		126	75		25	34		67	123	66	163		30	55			60	117	38	43		68	123
13	16		31	83		79	76		6	12		67	124	66	69		78	121			60	127	38	86		54	136
14	17		32	86		80	76		36	44		67	131	66	76		80	118			60	128	38	44		51	141
14	18		31	85		81	76		30	38		67	126	66	124		76	121			60	129	38	129		62	131
15	18		32	84		130	76		9	23		68	71	66	162		78	118			60	130	38	139		44	142
15	19		35	84		82	76		7	24		68	72	66	71		76	123			60	131	38	45		53	139
16	19		36	85		83	76		6	9		68	73	66	77		91	114			60	126	38	60		59	133
16	21		34	86		129	76		33	36		68	121	66	161		82	116			60	118	38	131		51	133
16	20		34	85		84	76		34	40		68	122	67	72		77	124			60	119	38	83		43	138
17	21		36	86		80	77		23	36		68	124	67	73		83	115			60	136	38	127		50	139
17	83		4	59		81	77		42	45		68	125	67	74		91	112			61	126	38	84		44	137
17	20		4	60		126	77		34	41		68	126	67	75		85	115			61	127	38	87		45	139
17	80		5	60		129	77		6	14		68	127	67	126		80	116			61	128	38	88		67	129
18	21		25	54		130	77		31	35		68	128	67	70		79	122			61	129	38	118		43	136
18	83		25	55		133	77		16	19		68	131	67	124		81	119			61	130	38	90		65	126
18	80		26	55		82	77		41	53		71	124	67	125		93	115			61	64	38	114		55	130
18	81		27	54		84	77		5	31		71	74	67	127		75	124			61	119	39	42		53	141
18	82					83	77		19	36		71	75	68	71		85	114			61	82	39	43		49	136
18	84					131	77		5	26		72	75	68	72		90	114			61	66	39	62		46	138
19	80					134	77		43	47		72	121	68	73		79	119			62	82	39	67		60	127
19	81					92	77		11	17		72	124	68	74		85	116			62	86	39	71		58	131
19	82					132	77		33	44		73	76	68	75		92	112			62	119	39	85		52	141
19	83					81	78		37	44		74	77	69	72		80	117			62	126	39	89		50	137
19	22					82	78		11	15		74	163	69	73		74	123			62	127	39	114		50	143
19	79					84	78		22	29		75	163	70	73		75	123			62	128	39	115		59	132
19	61					126	78		22	35		75	78	71	74		78	120			62	129	39	139		49	140
19	57					129	78		3	6		75	118	72	75		87	112			62	65	39	151		50	141
20	79					130	78		32	40		75	161	72	163		85	117			62	66	39	44		52	139
20	80					133	78		6	18		76	118	72	76		82	115			62	67	39	131		39	138
20	81					83	78		33	40		76	161	73	76		79	124			62	125	39	45		60	135
20	82					85	78		4	27		76	162	73	163		78	123			62	83	39	46		51	143
20	83					82	79		28	33		76	163	73	162		89	112			62	115	39	60		41	139
20	84					83	79		28	36		76	79	74	123		83	116			62	78	39	94		64	124
20	23					126	79		24	36		76	160	74	163		80	121			62	79	39	135		56	132
20	55					129	79		4	31		77	118	74	77		90	117			62	85	39	167		62	125
20	57					130	79		14	17		77	160	74	122		91	117			62	89	40	43		53	130
21	79					84	79		22	34		77	161	74	124		87	111			62	118	40	44		63	121
21	80					85	79		11	16		77	162	74	121		89	114			63	66	40	62		54	140
21	81					100	79		24	32		77	163	74	162		90	116			63	67	40	71		48	141
21	82					83	80		9	24		77	121	74	161		84	116			63	82	40	89		59	122
21	78					84	80		32	39		77	159	75	122		75	126			63	126	40	114		46	142
21	24					100	80		4	11		77	80	75	123		75	125			63	127	40	115		50	138
21	77					126	80		2	31		77	119	75	124		79	121			63	68	40	139		47	142
22	51					129	80		7	16		78	118	75	125		82	118			63	69	40	149		42	139
22	55					85	80		3	11		78	119	75	162		78	119			63	75	40	151		60	133
22	61					92	80		41	46		78	121	75	163		82	117			63	78	40	45		64	121
22	77					101	80		8	27		78	159	75	78		95	115			63	79	40	70		62	121
22	78					133	80		21	38		78	160	75	121		81	115			63	70	40	150		50	142
22	79					86	80		27	36		78	161	75	161		88	112			64	67	40	154		121	124
22	80					104	80		33	45		78	162	75	126		90	112			64	68	40	167		119	128
22	81					113	80		30	35		78	163	75	129		80	119			64	75	40	46		117	130
22	25					106	80		5	11		78	81	76	121		81	113			64	78	40	47		121	126
22	57					109	80		28	34		78	117	76	122		76	120			64	79	40	163		116	130
22	62					84	81		20	36		78	158	76	123		73	123			64	82	40	152		116	132
22	63					85	81		40	45		78	116	76	124		90	111			64	125	40	155		118	129
22	76					92	81		8	17		78	115	76	125		74	124			64	126	40	147		117	128
22	54					100	81		35	40		79	116	76	161		78	122			64	127	40	166		117	132
23	77					126	81		29	38		79	117	76	162		84	114			64	69	40	164		118	127
23	78					129	81		34	45		79	118	76	163		84	122			64	74	41	44		117	134
23	79					130	81		12	23		79	119	76	120		89	116			64	76	41	45		120	125
23	80					124	81		23	31		79	120	76	79		84	120			64	70	41	62		115	129
23	81					125	81		35	42		79	121	76	160		75	127			64	73	41	67		116	133
23	63					86	81		23	29		79	133	77	120		74	126			64	71	41	70		113	132
23	76					90	81		7	31		79	158	77	121		88	117			64	77	41	71		115	132
23	26					91	81		21	25		79	159	77	122		88	114			64	80	41	151		121	128
23	75					127	81		25	30		79	160	77	123		87	114			64	83	41	46		117	133
24	47					88	81		13	23		79	161	77	124		88	111			64	120	41	60		120	127
24	51					96	81		34	44		79	162	77	131		90	115			65	68	41	61		114	135
24	63					97	81		30	36		79	131	77	160		85	120			65	69	41	66		116	134
24	75					89	81		94	113		79	82	77	161		91	115			65	70	41	47		119	126
24	76					113	81		93	123		79	113	77	162		93	113			65	73	41	131		112	132
24	77					128	81		91	125		79	157	77	163		86	112			65	74	41	63		115	131
24	78					133	81		92	124		79	122	77	119		86	115			65	75	41	82		108	128
24	79					93	81		89	123		79	123	77	159		87	117			65	78	41	64		119	130
24	27					123	81		91	123		79	124	77	80		84	117			65	79	41	68		119	134
24	65					85	82		91	121		79	112	77	118		83	119			65	82	42	45		116	131
24	74					86	82		94	114		80	112	77	129		74	127			65	71	42	46		110	134
24	64					90	82		87	123		80	113	77	133		73	126			65	72	42	47		121	125
24	48					92	82		90	127		80	116	77	125		83	114			66	69	42	60		115	135
25	47					100	82		97	124		80	117	78	118		87	118			66	70	42	61		114	132
25	74					126	82		94	122		80	118	78	119		85	118			66	73	42	62		112	134
25	75					129	82		92	113		80	119	78	120		88	116			66	75	42	115		113	134
25	76					88	82		97	116		80	120	78	121		92	115			66	78	42	129		114	131
25	77					87	82		87	119		80	121	78	122		80	124			66	71	42	131		115	134
25	78					89	82		91	119		80	133	78	123		74	121			66	72	42	139		122	125
25	65					91	82		89	119		80	157	78	124		82	119			66	82	42	59		116	128
25	28					96	82		96	119		80	158	78	131		86	92			67	70	42	58		116	136
25	40					86	83		89	125		80	159	78	159		85	90			67	71	42	114		115	130
25	73					92	83		90	126		80	160	78	160		86	89			67	73	42	56		118	131
26	40					100	83		97	126		80	161	78	161		83	93			67	75	42	86		110	128
26	43					87	83		95	123		80	114	78	162		89	92			67	78	42	89		120	124
26	47					96	83		87	121		80	115	78	163		84	96			67	82	42	127		110	130
26	65					104	83		89	121		80	83	78	133		87	90			67	72	42	128		116	129
26	73					103	83		96	117		80	156	78	81		84	94			67	74	42	130		112	135
26	74					87	84		96	121		81	112	78	117		85	91			67	79	42	63		118	125
26	75					92	84		91	118		81	113	78	158		86	94			67	81	42	82		109	127
26	76					96	84		93	125		81	114	79	117		86	90			67	77	42	85		119	122
26	77					97	84		94	116		81	115	79	118		85	93			67	85	42	118		120	123
26	29					100	84		89	117		81	116	79	119		87	94			67	80	43	46		110	132
26	67					91	84		96	125		81	117	79	120		86	91			67	83	43	47		123	126
26	39					93	84		95	115		81	118	79	121		88	91			67	152	43	60		116	135
26	44					99	84		92	112		81	119	79	122		87	91			68	71	43	131		112	129
26	66					101	84		93	122		81	133	79	131		85	88			68	72	43	139		111	134
26	72					88	84		93	121		81	156	79	133		88	92			68	73	43	140		113	133
27	40					89	84		93	117		81	157	79	158		81	93			68	74	43	48		117	129
27	43					95	84		92	126		81	158	79	159		85	89			68	75	43	138		111	132
27	72					98	84		92	117		81	159	79	160		85	92			68	77	43	52		110	119
27	73					113	84		95	122		81	160	79	161		84	87			68	78	43	53		93	111
27	74					129	84		87	124		81	93	79	162		83	95			68	79	43	141		97	109
27	75					104	84		95	118		81	90	79	116		84	90			68	82	43	147		99	107
27	76					109	84		97	122		81	105	79	82		85	94			68	76	43	149		99	105
27	67					110	84		90	122		81	111	79	112		84	97			69	72	43	114		98	108
27	30					114	84		94	110		81	120	79	113		87	92			69	73	43	135		100	106
27	71					124	84		94	109		81	121	79	157		83	94			69	74	44	47		96	110
28	40					133	84		95	110		81	106	79	105		82	95			69	75	44	48		95	109
28	67					88	85		78	126		81	107	80	112		85	96			69	78	44	60		95	111
28	71					89	85		77	126		81	123	80	113		91	95			70	73	44	131		108	121
28	72					90	85		78	127		81	131	80	116		92	95			70	78	44	139		100	105
28	73					91	85		77	124		81	132	80	117		84	93			70	152	44	66		94	112
28	74					92	85		81	126		82	93	80	118		84	95			71	78	44	49		100	108
28	75					93	85		82	126		82	112	80	119		90	94			71	74	44	54		96	112
28	36					96	85		81	124		82	113	80	120		83	92			71	77	44	70		97	107
28	39					97	85		84	126		82	114	80	133		83	86			71	81	44	151		108	119
28	31					100	85		81	125		82	115	80	157		85	95			71	152	44	52		98	110
28	69					124	85		82	127		82	116	80	158		83	90			71	82	45	48		100	107
28	37					89	86		16	52		82	117	80	159		82	85			71	146	45	54		90	113
28	38					90	86		17	53		82	155	80	160		82	94			71	153	45	56		90	111
28	43					91	86		18	52		82	156	80	161		86	95			72	75	45	60		91	113
28	68					92	86		16	54		82	157	80	114		82	91			72	77	45	61		99	106
28	70					93	86		16	50		82	158	80	115		83	87			72	78	45	66		102	105
28	41					96	86		14	52		82	159	80	83		83	88			73	77	45	131		106	123
28	32					97	86		12	52		82	85	80	156		90	93			73	78	45	59		99	108
28	35					100	86		19	51		83	92	81	112		89	94			73	76	45	49		93	113
28	66					95	86		16	48		83	93	81	113		84	88			73	79	45	52		98	119
29	36					99	86		14	48		83	94	81	114		82	93			73	81	45	53		107	122
29	40					90	87		12	48		83	113	81	115		3	6			74	77	45	62		101	105
29	71					91	87		15	52		83	114	81	116		2	6			74	78	45	55		87	111
29	72					92	87		11	52		83	115	81	117		5	8			74	79	45	63		109	122
29	73					93	87		17	55		83	116	81	118		1	6			74	80	45	126		100	104
29	74					96	87		18	50		83	155	81	119		2	5			74	81	45	127		91	111
29	32					123	87		12	46		83	156	81	133		4	8			75	78	45	129		106	122
29	69					91	88		17	52		83	157	81	156		1	5			75	79	45	70		98	107
29	70					92	88		15	55		83	158	81	157		4	7			75	80	45	58		86	118
29	37					96	88		12	50		83	159	81	158		3	7			75	81	45	128		104	123
29	39					92	89		16	49		83	86	81	159		18	21			75	82	46	52		106	121
30	33					96	89		20	51		83	95	81	160		20	23			75	127	46	53		100	103
30	36					93	89		19	52		83	90	81	84		10	14			76	79	46	54		99	104
30	69					123	89		74	130		84	92	81	85		6	9			76	80	46	56		103	106
30	70					124	89		77	133		84	93	81	90		18	23			76	81	46	59		108	122
30	71					96	90		74	134		84	94	81	93		5	10			76	83	46	60		104	122
30	72					124	90		73	130		84	95	81	105		9	13			76	127	46	61		86	111
30	73					125	90		74	131		84	114	81	111		13	24			76	82	46	131		92	114
30	34					126	90		76	133		84	115	81	106		17	24			77	80	46	139		110	117
30	35					93	90		74	133		84	154	81	107		9	15			77	81	46	140		100	121
30	37					123	90		73	132		84	155	81	131		9	12			77	82	46	55		98	109
30	38					127	90		77	130		84	156	82	85		3	8			77	83	46	58		109	120
30	40					96	91		78	130		84	157	82	93		16	23			77	127	46	136		101	104
30	68					123	91		77	129		84	87	82	112		7	10			77	84	46	49		111	118
30	66					124	91		3	55		84	89	82	113		13	17			78	81	46	51		98	106
30	67					125	91		2	55		84	90	82	114		15	24			78	82	46	50		97	108
30	74					126	91		3	56		84	91	82	115		7	16			78	83	46	129		101	107
30	39					128	91		81	129		84	96	82	116		6	10			78	127	46	135		100	110
30	41					94	91		80	129		84	102	82	117		9	17			78	84	46	137		96	109
31	34					97	91		82	130		84	103	82	155		5	9			78	85	46	138		107	121
31	35					122	91		6	55		84	153	82	156		11	15			79	82	46	115		102	107
31	36					121	91		7	55		85	89	82	157		19	23			79	83	46	132		94	114
31	71					96	92		6	53		85	90	82	158		8	13			79	127	47	51		112	117
31	72					97	92		7	54		85	91	82	159		2	8			79	84	47	52		101	106
32	35					114	92		6	58		85	92	83	90		7	21			79	120	47	53		89	115
32	36					122	92		5	58		85	93	83	92		6	18			79	125	47	54		88	113
32	71					123	92		7	59		85	94	83	93		7	20			79	85	47	56		92	113
32	37					124	92		7	60		85	95	83	94		7	12			79	86	47	60		94	115
33	36					125	92		2	59		85	114	83	113		14	17			80	83	47	139		99	109
33	71					126	92		3	59		85	115	83	114		10	13			80	84	47	140		92	115
33	70					128	92		2	58		85	88	83	115		9	16			80	127	47	50		96	119
34	37					129	92		94	106		85	103	83	116		5	16			80	85	47	136		102	106
34	38					95	92		95	106		85	113	83	155		9	20			80	86	47	141		94	110
35	38					113	92		95	107		85	102	83	156		17	22			80	87	47	138		106	124
35	39					117	92		112	132		85	140	83	157		4	9			81	84	47	142		99	103
36	39					121	92		112	133		86	89	83	158		13	20			81	85	47	146		92	112
36	71					100	92		111	131		86	90	83	154		11	14			81	127	47	147		95	112
37	40					101	92		74	126		86	91	83	86		12	16			81	86	47	148		83	111
37	41					116	92		74	127		86	92	83	89		15	20			81	87	47	137		93	109
37	42					96	93		73	127		86	93	84	92		16	19			81	88	47	143		111	120
37	73					97	93		2	62		86	94	84	93		2	7			82	85	48	51		97	110
38	41					98	93		5	62		86	95	84	94		13	18			82	86	48	52		107	123
38	42					114	93		9	61		86	101	84	95		15	22			82	127	48	53		89	114
38	68					122	93		2	63		86	102	84	96		9	19			82	87	48	54		95	110
38	73					123	93		3	62		86	103	84	114		10	16			82	88	48	55		103	107
38	66					124	93		5	61		86	114	84	115		8	18			82	120	48	56		104	121
38	43					125	93		4	63		86	140	84	154		5	12			82	89	48	140		94	111
39	42					99	93		6	62		86	142	84	155		16	20			82	129	49	52		105	123
39	43					100	93		8	62		86	141	84	156		140	145			82	126	49	53		87	113
39	66					110	93		92	100		86	143	84	157		140	144			82	128	49	54		105	122
39	73					113	93		93	100		86	100	84	87		139	147			83	86	50	53		104	107
39	44					97	94		94	101		86	138	84	89		139	144			83	87	50	54		90	118
39	45					98	94		41	61		86	139	84	90		141	144			83	120	51	54		105	121
39	75					99	94		41	58		86	145	84	153		139	145			83	127	51	140		103	121
39	46					114	94		42	57		87	90	84	91		142	145			83	88	51	139		103	123
40	43					117	94		41	62		87	92	84	102		137	152			83	89	51	141		100	124
40	44					122	94		41	59		87	94	84	103		141	145			83	118	51	142		90	115
40	66					123	94		43	56		87	140	85	89		140	146			83	121	52	140		98	121
40	68					124	94		40	61		87	141	85	90		139	146			83	122	52	55		97	122
40	73					110	94		80	104		87	142	85	91		143	146			84	87	52	56		86	115
40	75					100	94		80	100		87	143	85	92		139	143			84	88	53	56		82	118
40	45					101	94		80	103		88	91	85	93		141	146			84	89	53	136		115	118
40	74					111	94		80	101		88	92	85	94		140	143			84	120	53	140		113	116
40	46					98	95		79	103		88	141	85	95		137	147			84	127	53	137		100	119
40	47					99	95		79	101		88	142	85	114		142	146			84	90	53	139		97	106
40	67					100	95		58	129		88	143	85	115		145	148			84	118	53	142		98	112
40	76					114	95		61	132		89	92	85	155		139	148			85	88	53	141		112	115
40	64					122	95		62	133		89	140	85	88		140	147			85	89	54	136		93	114
40	77					101	95		59	130		89	141	85	102		143	147			85	127	54	140		103	108
40	72					102	95		60	131		89	142	85	103		144	148			85	90	54	57		110	121
40	65					110	95		22	97		89	93	85	140		139	142			85	115	54	58		96	108
41	44					123	95		20	95		89	112	85	142		144	147			85	118	54	59		107	124
41	45					99	96		21	96		89	113	85	113		137	150			85	92	54	60		86	120
41	66					100	96		23	98		89	114	85	112		135	152			86	89	55	58		102	123
41	68					114	96		84	129		89	115	85	116		135	156			86	90	55	59		99	122
41	73					101	96		85	128		89	94	86	89		148	151			86	115	56	59		94	118
41	75					102	96		87	128		89	102	86	90		133	158			86	118	56	136		98	105
41	46					110	96		42	113		89	103	86	91		139	150			86	127	56	60		99	124
41	47					103	96		45	116		89	104	86	92		142	147			86	129	56	130		83	109
41	48					123	96		41	112		89	138	86	93		139	152			86	119	56	131		86	113
42	45					122	96		44	115		89	143	86	94		143	148			86	120	56	129		93	115
42	46					124	96		40	111		89	145	86	95		137	154			86	128	56	133		88	111
42	47					100	97		43	114		90	93	86	101		137	153			86	91	56	61		87	109
42	66					101	97		29	104		90	112	86	102		135	154			86	92	57	60		108	123
42	75					102	97		23	103		90	113	86	103		141	147			86	117	57	130		104	124
42	48					110	97		30	105		90	114	86	114		137	149			86	130	57	131		90	114
42	49					113	97		26	105		90	115	86	140		140	148			86	121	57	136		83	120
43	46					114	97		28	103		90	141	86	141		139	149			86	126	57	133		96	115
43	47					124	97		27	104		90	117	86	142		131	160			87	90	57	116		90	116
43	48					109	97		24	103		90	103	86	143		138	143			87	118	57	129		104	108
43	75					111	97		25	104		90	104	86	139		131	158			87	120	57	132		83	122
43	49					103	97		28	104		90	111	86	145		136	154			87	127	58	129		89	118
43	77					107	97		9	84		90	116	86	100		144	149			87	91	58	130		99	121
43	50					112	97		6	81		91	103	86	138		138	144			87	92	58	131		90	112
43	51					129	97		8	83		91	104	87	90		142	148			88	91	58	132		93	112
44	47					104	97		5	80		91	111	87	92		138	145			88	92	58	133		84	111
44	48					106	97		7	82		91	112	87	94		146	149			88	118	58	136		113	117
44	64					115	97		92	129		91	113	87	140		138	147			88	114	58	116		100	109
44	66					116	97		93	129		91	114	87	141		136	152			88	156	58	61		112	116
44	75					122	97		93	128		91	115	87	142		147	150			89	92	58	114		102	108
44	77					123	97		22	53		91	141	87	143		133	156			89	114	58	115		96	111
44	49					101	98		22	55		91	105	88	91		145	149			89	115	58	117		112	118
44	50					102	98		21	53		91	94	88	92		138	152			89	118	58	128		86	109
44	51					103	98		37	108		91	102	88	141		135	157			89	93	59	128		93	118
44	65					107	98		36	107		91	138	88	142		135	159			89	113	59	129		87	118
44	76					109	98		35	106		91	106	89	92		145	151			89	129	59	130		92	116
44	62					110	98		38	109		91	110	89	141		138	146			89	94	59	131		89	113
45	48					111	98		38	108		92	102	89	142		140	149			89	139	59	132		98	117
45	49					113	98		40	79		92	103	89	93		146	151			90	93	59	133		105	124
45	64					114	98		40	78		92	104	89	94		25	28			90	114	59	136		106	119
45	75					106	98		41	80		92	105	89	112		28	31			90	115	59	117		98	104
45	77					104	98		12	87		92	111	89	113		25	29			90	118	59	62		102	124
45	50					105	98		11	86		92	112	89	114		24	28			90	113	59	127		99	102
45	51					108	98		14	89		92	113	89	115		24	31			91	113	59	119		113	118
45	52					102	99		15	90		92	114	89	102		26	29			91	114	59	126		108	124
46	49					103	99		13	88		92	115	89	140		25	31			91	115	60	115		109	119
46	50					107	99		53	124		92	138	89	103		26	30			91	118	60	117		91	115
46	51					110	99		53	122		92	141	89	104		23	26			91	112	60	127		115	120
46	52					104	99		53	125		92	101	89	143		27	30			91	94	60	128		82	120
46	77					105	99		43	68		92	136	89	138		26	31			92	112	60	129		99	123
46	53					103	100		44	68		92	140	90	93		29	34			92	113	60	130		93	116
47	50					104	100		43	69		92	95	90	112		31	34			92	114	60	131		85	115
47	51					107	100		100	129		92	139	90	113		29	32			92	115	60	63		95	116
47	52					110	100		100	130		92	142	90	114		23	28			92	118	60	119		95	113
47	75					105	100		101	129		92	143	90	115		24	29			92	111	60	126		105	108
47	77					106	100		62	80		93	101	90	94		27	31			92	95	60	86		100	122
47	79					109	100		61	79		93	102	90	103		30	34			92	135	60	118		96	117
47	53					113	100		63	80		93	103	90	111		27	32			93	111	60	136		102	121
47	62					129	100		69	79		93	104	90	117		24	30			93	112	60	139		109	121
47	64					104	101		67	79		93	105	90	116		31	35			93	113	61	126		85	118
47	54					105	101		66	80		93	112	91	103		28	33			93	114	61	127		88	114
47	55					106	101		68	79		93	113	91	104		25	30			93	115	61	128		101	121
47	76					107	101		22	45		93	114	91	111		24	33			93	135	61	129		103	124
48	51					108	101		21	46		93	136	91	112		28	32			93	96	61	130		101	108
48	52					109	101		21	48		93	138	91	113		26	32			93	132	61	131		97	111
48	53					110	101		26	62		93	152	91	114		34	37			93	110	61	119		97	112
48	59					113	101		25	64		93	154	91	115		35	38			93	109	61	64		103	122
48	62					111	101		25	62		93	156	91	105		37	40			94	110	61	66		109	112
48	64					112	101		26	61		93	155	91	94		34	38			94	111	61	125		98	103
48	77					114	101		66	103		93	96	91	102		36	39			94	112	61	124		107	125
48	79					129	101		69	104		93	140	91	138		35	40			94	113	61	121		99	110
48	54					105	102		69	102		93	100	91	141		36	40			94	114	62	66		101	124
48	57					106	102		68	103		93	137	91	110		33	40			94	115	62	67		103	110
48	55					107	102		15	122		93	139	91	106		33	38			94	132	62	82		83	118
48	75					108	102		17	124		93	153	91	136		92	138			94	135	62	86		98	122
48	60					109	102		15	124		93	157	92	102		89	138			94	97	62	119		97	121
49	52					110	102		73	83		93	115	92	103		92	140			94	109	62	125		102	122
49	53					106	103		75	82		93	135	92	104		95	137			94	138	62	126		109	118
49	59					107	103		74	83		94	101	92	105		89	140			94	139	62	127		91	109
49	62					107	104		4	40		94	102	92	111		89	141			95	109	62	128		93	117
49	77					108	105		6	40		94	103	92	112		86	140			95	110	62	129		104	119
49	54					109	105		6	37		94	104	92	113		89	143			95	111	62	65		95	114
49	55					109	106		5	38		94	114	92	114		88	140			95	112	62	124		108	117
50	53					110	106		5	40		94	140	92	115		86	143			95	113	62	120		100	123
50	54					111	106		112	129		94	152	92	138		90	143			95	114	62	121		104	109
50	55					112	106		2	66		94	153	92	141		88	144			95	135	62	68		100	126
50	57					113	106		76	108		94	154	92	95		92	143			95	98	62	70		90	109
50	62					110	107		55	126		94	155	92	101		92	139			95	107	62	71		91	108
50	56					111	107		56	69		94	100	92	140		91	138			95	108	62	78		100	128
51	54					112	107		9	58		94	97	92	139		92	141			96	108	62	85		114	120
51	55					113	107		97	132		94	99	92	142		88	143			96	109	62	115		111	117
51	57					114	107		44	79		94	142	92	100		91	140			96	110	63	66		112	119
51	62					111	108		50	109		94	141	92	145		87	140			96	111	63	67		90	117
51	77					112	108		56	79		94	145	93	101		94	136			96	112	63	68		110	118
51	79					113	108		18	46		95	98	93	102		93	137			96	135	63	82		95	107
51	56					114	108		52	91		95	99	93	103		87	143			96	99	63	124		92	111
51	59					115	108		19	32		95	100	93	104		90	144			96	100	63	125		114	118
51	81					112	109		3	15		95	101	93	105		89	144			96	138	63	126		101	123
51	58					113	109		9	104		95	102	93	112		88	145			96	134	63	127		110	123
51	61					114	109		114	127		95	103	93	113		94	143			96	113	63	128		86	122
51	64					132	109		84	112		95	140	93	114		88	141			96	114	63	69		110	116
51	78					115	109		57	96		95	152	93	136		92	136			96	137	63	78		86	112
52	55					129	109		62	129		95	153	93	154		91	139			96	136	63	79		109	114
52	56					113	110		62	101		95	154	93	156		89	142			97	107	63	70		97	104
52	57					114	110		4	131		95	151	93	155		92	104			97	108	64	67		87	120
52	59					115	110		9	41		95	155	93	96		92	102			97	109	64	68		68	73
52	62					124	110		67	100		95	137	93	140		95	101			97	110	64	69		68	78
52	79					132	110		4	36		96	99	93	153		98	101			97	111	64	75		77	80
52	58					116	110		20	120		96	100	93	137		95	98			97	112	64	78		68	75
53	56					114	111		73	99		96	101	93	138		95	103			97	100	64	79		74	77
53	57					115	111		8	47		96	102	93	152		93	103			97	102	64	82		73	78
54	57					132	111		9	33		96	151	93	157		95	102			97	101	64	124		64	82
54	81					116	111		41	65		96	152	93	115		86	102			98	101	64	125		65	75
54	84					117	111		20	27		96	153	93	135		91	104			98	102	64	126		64	78
55	79					124	111		26	55		96	154	94	101		94	102			98	107	64	127		80	84
55	81					115	112		37	65		96	155	94	102		87	102			98	108	64	74		76	80
55	82					116	112		47	118		96	103	94	103		91	102			98	109	64	76		64	79
55	58					132	112		8	73		97	100	94	104		94	106			98	110	64	70		81	84
55	84					117	112		57	85		97	101	94	114		89	102			98	103	64	73		87	91
55	62					124	112		6	129		97	150	94	140		96	99			98	106	64	77		68	74
55	80					129	112		25	58		97	151	94	153		86	104			98	111	64	80		65	69
55	59					133	112		4	102		97	152	94	154		90	102			98	112	64	120		84	87
55	61					116	113		2	85		97	153	94	155		89	104			99	102	64	121		73	77
56	81					117	113		37	80		97	154	94	97		93	105			99	103	64	122		68	77
56	82					124	113		29	77		97	149	94	152		94	97			99	107	64	71		88	91
56	84					129	113		44	111		97	148	94	142		94	99			99	108	64	83		64	75
56	61					132	113		7	69		98	101	94	156		94	98			99	109	65	68		73	81
56	59					133	113		63	103		98	148	94	100		95	99			99	106	65	69		69	74
56	79					128	113		101	132		98	149	94	98		94	108			99	104	65	73		65	68
56	80					118	113		6	92		98	150	94	99		96	108			100	103	65	74		80	83
56	83					123	113		2	69		98	151	94	141		97	101			100	108	65	75		87	90
57	61					117	114		19	65		98	152	95	98		94	109			100	106	65	78		66	69
57	62					124	114		5	65		98	153	95	99		88	102			100	104	65	79		63	66
57	79					129	114		11	127		98	146	95	100		93	102			100	109	65	82		74	78
57	80					132	114		29	41		98	147	95	101		92	105			101	107	65	124		75	78
57	81					118	114		44	102		99	146	95	102		96	101			101	108	65	125		87	93
57	82					122	114		76	104		99	147	95	103		86	100			101	109	65	126		62	66
57	60					123	114		43	95		99	148	95	140		96	110			101	106	65	70		77	81
58	61					119	114		73	104		99	149	95	152		92	106			101	104	65	71		83	87
58	62					120	114		108	132		99	150	95	153		94	104			101	110	65	72		68	76
58	79					128	114		67	105		99	151	95	154		77	160			102	106	66	69		79	83
58	80					121	114		45	73		99	152	95	155		78	161			102	107	66	70		68	82
58	82					118	115		56	106		99	102	95	151		80	159			102	108	66	75		69	72
58	63					124	115		39	51		99	140	95	137		80	161			102	109	66	78		90	93
58	78					132	115		109	124		99	145	95	138		82	159			102	105	66	82		64	68
59	62					119	115		29	58		99	138	95	104		78	163			103	106	66	125		74	80
59	63					123	115		104	126		99	139	95	136		79	160			103	107	66	71		67	78
59	64					128	115		77	112		99	137	96	99		82	157			103	108	66	72		69	75
59	78					129	115		26	76		99	153	96	100		79	158			104	107	66	73		76	79
59	79					120	115		91	102		100	138	96	101		76	163			104	108	66	151		76	84
60	63					119	116		56	73		100	139	96	102		81	158			105	108	67	70		78	81
60	78					123	116		64	131		100	140	96	103		81	156			106	109	67	71		62	67
60	79					124	116		52	114		100	145	96	151		82	161			107	110	67	72		84	88
60	80					128	116		24	56		100	146	96	152		81	160			108	111	67	73		65	78
61	78					129	116		40	115		100	147	96	153		84	157			109	112	67	78		65	76
61	79					132	116		3	51		100	148	96	154		81	154			110	135	67	82		67	82
61	80					133	116		8	102		100	149	96	155		83	155			110	134	67	125		67	71
61	81					125	116		36	49		100	152	96	150		80	157			111	135	67	74		87	95
61	82					127	116		22	77		100	142	97	100		77	162			111	114	67	79		85	88
61	64					130	116		18	129		100	144	97	101		79	156			111	132	67	151		88	92
61	77					131	116		34	58		100	141	97	150		78	159			111	134	67	75		75	79
62	77					120	116		53	133		101	137	97	151		77	161			112	132	67	77		72	76
62	78					121	116		78	107		101	138	97	152		84	155			112	134	67	81		72	77
62	79					126	116		55	109		101	139	97	153		79	163			112	135	67	127		66	70
62	80					120	117		47	72		101	140	97	154		83	153			112	115	67	85		71	78
62	65					121	117		80	112		101	141	97	148		51	106			112	116	67	80		76	83
62	76					122	117		106	127		101	145	97	149		53	108			112	133	67	83		86	90
63	76					123	117		63	112		101	146	98	101		51	110			112	138	68	71		83	86
63	77					124	117		14	96		101	147	98	148		55	108			113	116	68	72		65	74
63	78					125	117		75	115		101	148	98	149		51	108			113	132	68	73		69	76
63	79					128	117		2	39		101	152	98	150		51	104			113	134	68	74		67	73
63	80					129	117		51	119		101	104	98	151		55	109			113	135	68	75		64	83
63	66					132	117		35	95		101	142	98	152		53	109			113	117	68	77		65	79
63	75					121	118		8	106		101	151	98	153		15	158			113	118	68	78		73	76
64	75					122	118		43	91		101	153	98	146		13	158			113	130	68	79		68	81
64	76					123	118		30	102		101	149	98	147		16	151			113	131	68	82		62	82
64	77					124	118		88	107		101	150	99	102		13	160			113	133	68	76		68	79
64	78					125	118		77	97		102	136	99	146		11	160			113	136	69	72		68	72
64	79					128	118		99	118		102	137	99	147		9	162			114	117	69	73		75	80
64	67					129	118		28	83		102	138	99	148		14	159			114	118	69	74		72	78
64	74					131	118		107	118		102	139	99	149		12	155			114	130	69	75		73	82
65	74					132	118		21	57		102	140	99	150		12	153			114	131	69	78		75	81
65	75					127	118		18	28		102	141	99	151		11	162			114	132	69	155		81	85
65	76					122	119		2	133		102	147	99	152		10	163			114	135	70	73		86	89
65	77					123	119		4	44		102	152	99	153		14	151			114	139	70	151		86	93
65	78					124	119		38	126		102	154	99	140		14	153			114	129	70	155		69	77
65	68					125	119		22	101		102	105	99	138		11	158			114	133	70	152		80	87
65	73					128	119		25	108		102	135	99	139		9	158			114	136	70	156		79	82
66	73					123	120		77	116		102	142	99	145		13	156			114	134	71	78		67	81
66	74					128	120		50	96		103	114	99	137		15	152			114	142	71	151		73	79
66	75					124	121		15	46		103	135	100	138		10	157			114	138	71	155		76	81
66	76					128	121		65	107		103	136	100	139		17	154			115	118	71	156		73	85
66	77					125	121		31	118		103	137	100	140		16	157			115	129	71	81		64	86
66	69					128	122		34	111		103	138	100	145		9	160			115	130	71	74		67	70
66	72					125	122		15	93		103	139	100	146		7	160			115	131	71	77		77	84
67	72					128	123		22	133		103	140	100	147		12	161			115	132	71	152		74	81
67	73					126	123		4	111		103	152	100	148		17	152			115	133	71	154		90	95
67	74					129	123		20	98		103	154	100	149		11	156			115	135	71	82		83	90
67	75					128	124		40	107		103	106	100	151		17	159			115	139	71	163		71	85
67	76					129	124		16	99		103	111	100	152		8	161			115	119	72	77		78	82
67	70					127	124		24	69		103	112	100	141		7	159			115	128	72	78		85	89
67	71					130	124		41	92		103	134	100	142		8	163			116	129	72	155		89	93
68	71					132	124					103	153	100	144		7	162			116	130	72	156		84	91
68	72					131	124					103	156	100	103		15	160			116	131	72	75		85	92
68	73					133	124					103	155	100	137		16	149			116	132	73	77		73	80
68	74					128	125					104	111	101	137		14	155			116	133	73	78		64	67
68	75					129	125					104	112	101	138		6	161			116	135	73	81		68	71
69	72					130	125					104	114	101	139		8	157			116	134	73	76		82	86
69	73					131	125					104	134	101	140		12	159			117	128	73	79		79	86
69	74					132	125					104	135	101	141		10	153			117	129	73	80		65	77
70	73					129	126					104	136	101	145		14	161			117	130	73	82		72	80
71	74					130	126					104	137	101	146		17	158			117	131	74	77		63	67
72	75					131	126					104	138	101	147		7	163			117	132	74	78		71	82
73	76					132	126					104	152	101	148		10	161			117	133	74	79		64	80
74	77					133	126					104	107	101	152		16	37			117	120	74	80		78	83
75	78					130	127					104	133	101	104		18	37			118	128	74	81		62	75
76	79					131	127					104	109	101	136		19	40			118	129	75	78		65	73
77	80					132	127					104	110	101	142		18	39			118	130	75	79		64	85
78	81					133	127					104	139	101	154		20	40			118	131	75	80		63	73
79	82					134	127					104	141	101	150		17	38			118	127	75	81		80	88
80	83					131	128					105	110	101	153		20	37			119	126	75	82		86	91
81	84					132	128					105	111	101	149		19	39			119	127	75	83		66	74
82	85					133	128					105	112	101	151		23	39			119	128	75	125		72	75
83	86					134	128					105	113	102	136		18	38			119	129	75	127		78	85
84	87					132	129					105	114	102	137		20	39			119	130	76	79		79	85
84	88					133	129					105	133	102	138		19	37			119	122	76	80		72	84
85	88					134	129					105	134	102	139		21	39			120	126	76	81		60	66
85	89					133	130					105	135	102	140		20	41			120	127	76	83		65	72
86	89					134	130					105	136	102	141		19	41			120	128	76	82		63	88
86	90					134	131					105	137	102	142		18	42			120	129	76	127		77	86
87	90					1	4					105	109	102	145		17	40			120	123	77	80		71	86
88	91					1	5					105	108	102	147		24	38			120	125	77	81		41	70
89	92					1	6					105	120	102	152		20	44			120	124	77	83		38	71
90	93					1	62					105	156	102	154		18	40			121	124	77	82		41	71
91	94					1	66					105	123	102	105		20	43			121	125	77	84		38	70
92	95					1	58					105	132	102	114		79	131			121	126	78	81		37	71
						1	7					106	109	102	135		81	133			121	127	78	82		38	73
						1	8					106	110	103	114		81	131			121	128	78	83		37	70
						1	59					106	111	103	135		79	133			122	125	78	127		37	73
						2	5					106	112	103	136		77	129			122	126	78	84		40	71
						2	6					106	113	103	137		79	129			122	127	78	85		40	70
						2	55					106	114	103	138		77	131			123	126	79	82		165	212
						2	58					106	123	103	139		81	103			124	127	79	83		162	215
						2	59					106	132	103	140		81	105			125	128	79	125		158	215
						2	62					106	133	103	152		79	105			126	129	79	127		159	215
						2	63					106	134	103	154		81	101			127	130	79	84		159	212
						2	66					106	135	103	106		56	158			128	131	79	120		162	212
						2	7					106	136	103	112		56	160			129	132	79	85		153	221
						2	60					106	120	103	134		54	158			130	133	79	86		159	211
						2	8					107	110	103	153		58	160			130	136	79	122		156	219
						2	9					107	111	103	155		58	162			131	136	79	126		157	215
						2	56					107	112	103	156		63	163			131	139	80	83		155	219
						2	61					107	113	104	111		61	162			131	134	80	84		157	220
						3	6					107	120	104	112		60	162			131	135	80	127		158	211
						3	7					107	123	104	114		54	160			131	137	80	85		157	216
						3	8					107	132	104	134		62	163			132	135	80	86		162	216
						3	55					107	133	104	135		40	149			132	136	80	87		161	215
						3	58					107	134	104	136		44	146			132	139	81	84		161	212
						3	59					107	135	104	137		40	147			132	137	81	85		165	213
						3	62					107	121	104	138		43	147			133	136	81	86		158	219
						3	9					107	122	104	107		44	147			133	137	81	127		153	220
						3	10					108	111	104	110		44	144			133	138	81	87		157	219
						4	7					108	112	104	133		45	147			133	139	81	88		162	211
						4	8					108	120	104	139		40	148			134	137	82	85		152	219
						4	55					108	121	104	141		44	145			134	138	82	86		157	212
						4	58					108	122	105	110		46	146			134	139	82	87		159	219
						4	62					108	123	105	111		45	145			135	138	82	127		153	217
						4	9					108	124	105	112		45	144			135	139	82	88		158	217
						4	10					108	132	105	113		41	149			135	140	82	89		153	222
						4	25					108	133	105	114		43	143			135	141	82	120		158	216
						5	8					108	134	105	133		45	143			135	142	82	125		154	216
						5	9					109	112	105	134		40	145			136	139	82	126		165	211
						5	25					109	120	105	135		47	147			136	140	82	118		164	212
						5	58					109	122	105	136		46	147			136	141	82	129		157	210
						5	62					109	123	105	137		42	147			136	142	82	119		158	214
						5	10					109	132	105	108		39	149			137	140	82	128		42	129
						5	17					109	133	105	109		45	148			137	141	83	86		46	131
						5	65					109	134	105	156		46	145			137	142	83	87		42	131
						5	11					110	120	105	132		46	149			138	141	83	88		39	129
						5	29					110	123	106	109		38	137			138	142	83	120		46	129
						5	66					110	113	106	110		35	135			138	143	83	127		39	131
						5	70					110	133	106	111		35	137			138	145	83	89		42	127
						6	9					110	134	106	112		35	136			139	142	83	90		38	127
						6	10					111	120	106	113		34	137			139	143	83	118		38	129
						6	17					111	114	106	114		33	135			139	146	84	87		39	132
						6	25					111	133	106	132		36	137			139	144	84	88		43	131
						6	55					111	134	106	133		33	133			139	145	84	89		45	129
						6	58					111	117	106	134		36	135			140	143	84	127		40	131
						6	59					111	119	106	135		32	132			140	144	84	90		47	131
						6	62					111	136	106	136		35	103			140	145	85	88		43	129
						6	11					111	138	106	131		36	103			140	146	85	89		47	127
						6	16					112	119	107	110		35	101			141	144	85	90		182	229
						6	53					112	120	107	111		13	56			141	145	85	115		182	231
						6	54					112	133	107	112		11	54			141	146	85	92		182	227
						6	15					112	134	107	132		11	56			141	147	86	89		182	225
						6	56					112	115	107	133		15	56			141	149	86	90		185	228
						6	12					112	117	107	134		9	56			142	145	86	115		180	227
						6	13					112	156	107	135		10	55			142	146	86	118		180	225
						6	14					112	157	107	131		17	56			142	151	86	127		180	229
						6	21					112	158	107	120		15	54			142	147	86	129		184	231
						6	57					112	121	107	122		113	131			142	148	86	91		179	229
						6	18					112	123	108	111		113	133			142	149	86	119		185	226
						6	52					112	132	108	112		115	133			142	150	86	128		184	229
						7	10					113	116	108	120		119	131			142	152	86	92		183	227
						7	11					113	117	108	122		119	133			143	146	86	114		55	58
						7	17					113	118	108	131		120	132			143	147	86	120		46	60
						7	55					113	119	108	132		118	161			143	148	86	117		45	62
						7	58					113	120	108	133		118	163			143	151	86	126		42	62
						7	13					113	157	108	134		116	161			143	149	86	130		51	58
						7	12					113	159	109	132		35	152			143	150	87	90		10	13
						7	25					114	117	109	133		36	152			143	152	87	115		31	35
						7	21					114	156	109	134		31	158			144	147	87	118		38	67
						7	15					114	157	109	112		38	152			144	148	87	91		31	39
						8	11					114	159	110	120		33	156			144	149	87	92		9	12
						8	17					114	155	110	133		34	151			144	150	88	91		50	58
						8	25					114	158	110	134		37	151			144	151	88	92		32	35
						8	58					114	134	110	113		36	153			144	167	88	115		13	16
						8	12					114	135	110	132		34	155			145	148	88	114		41	67
						8	21					115	118	111	114		30	155			145	149	88	93		11	14
						8	28					115	157	111	133		35	156			145	150	89	92		42	60
						8	29					115	159	111	134		31	157			145	151	89	114		31	36
						9	12					116	119	111	136		30	157			145	167	89	115		7	10
						9	17					116	157	111	138		31	156			145	152	89	93		9	13
						9	21					116	159	112	133		34	153			145	154	89	113		8	12
						9	22					116	161	112	134		30	158			145	166	89	118		45	48
						9	25					117	159	112	115		156	159			145	173	89	129		52	58
						9	58					117	120	112	117		157	161			145	163	89	94		33	37
						9	16					117	121	112	119		156	160			145	164	89	112		8	11
						9	18					118	121	112	116		157	163			146	149	89	116		26	30
						9	24					118	159	112	156		153	157			146	150	89	135		42	67
						9	26					118	122	112	157		151	155			146	151	89	139		45	60
						9	13					118	161	112	158		152	156			146	152	90	93		47	50
						9	14					118	163	112	132		153	158			146	167	90	113		46	53
						9	20					119	122	113	116		115	156			146	153	90	114		53	58
						9	23					119	133	113	117		113	156			146	154	90	115		41	62
						9	29					119	159	113	118		116	156			147	150	90	118		46	52
						9	19					119	123	113	119		50	151			147	151	91	113		12	15
						9	53					120	123	113	156		47	152			147	152	91	114		20	25
						9	61					120	133	113	157		49	152			147	173	91	115		51	55
						9	62					120	124	114	117		20	29			147	153	91	94		10	14
						9	65					120	131	114	156		21	29			147	170	91	112		12	16
						10	13					120	132	114	157		21	27			148	151	91	111		34	37
						10	14					121	124	114	155		19	74			148	170	92	112		21	26
						10	15					121	131	114	158		19	75			148	173	92	113		29	36
						10	16					121	133	114	154		21	74			148	171	92	114		46	50
						10	17					121	158	114	134		38	160			148	166	92	115		23	26
						10	18					121	125	114	135		39	160			148	167	92	111		50	60
						10	21					121	132	114	136		37	161			148	172	92	95		49	58
						10	22					121	130	115	118		19	162			148	168	92	135		54	58
						10	25					121	160	115	157		21	163			148	169	93	111		7	12
						10	53					122	125	115	119		21	162			149	152	93	112		44	47
						10	58					122	131	116	157		54	105			149	166	93	113		41	45
						10	52					122	132	116	159		52	59			149	167	93	114		36	40
						10	55					122	133	116	119		17	147			149	170	93	115		7	11
						11	14					122	126	116	161		17	101			149	171	93	110		50	53
						11	15					122	130	117	120		13	135			149	173	93	135		28	36
						11	16					123	126	117	159		25	128			149	153	93	96		49	60
						11	17					123	130	118	159		58	124			149	154	94	110		41	44
						11	18					123	131	118	161		29	37			149	221	94	111		25	28
						11	21					123	132	118	121		82	125			149	220	94	112		49	53
						11	22					123	133	118	163		21	137			149	222	94	113		25	36
						11	24					123	128	118	160		17	137			149	163	94	114		51	54
						11	20					123	129	118	162		35	149			149	168	94	115		8	13
						11	25					123	134	119	122		6	14			149	164	94	132		27	31
						12	15					123	158	119	133		95	147			149	165	94	135		50	54
						12	16					124	128	119	159		21	81			149	169	94	97		22	25
						12	17					124	129	119	163		111	146			149	172	94	138		50	55
						12	18					124	130	120	133		76	155			150	153	94	139		11	15
						12	21					124	131	120	123		73	163			150	154	94	109		54	57
						12	52					124	132	120	131		115	124			150	166	95	109		14	17
						13	16					124	133	120	161		83	102			150	170	95	110		6	10
						13	17					124	127	121	163		132	153			150	173	95	111		20	29
						13	21					125	128	121	161		3	126			150	221	95	112		44	48
						14	17					125	129	121	124		25	50			150	220	95	113		41	66
						14	21					125	130	121	131		6	94			150	155	95	114		20	24
						14	52					125	131	122	131		27	161			150	219	95	135		42	45
						14	53					125	132	122	133		9	133			150	244	95	98		39	43
						14	18					125	133	122	161		48	86			150	246	95	108		30	36
						14	54					126	129	122	125		35	59			150	177	95	138		49	52
						15	21					126	130	122	129		129	154			150	222	95	191		33	36
						15	52					127	130	122	130		29	160			150	245	96	108		53	56
						15	53					128	131	122	160		84	146			150	243	96	109		30	33
						15	54					128	132	122	162		43	77			150	247	96	110		27	36
						15	55					129	132	122	163		90	151			150	178	96	111		6	9
						15	18					130	133	122	132		33	105			151	154	96	112		16	19
						15	56					131	158	123	129		14	140			151	166	96	135		45	49
						15	57					131	134	123	131		17	95			151	173	96	138		19	23
						15	58					131	160	123	126		61	150			151	221	96	99		47	51
						16	21					132	135	123	128		11	81			151	155	96	134		34	38
						16	52					133	136	123	130		24	43			151	219	96	107		21	25
						16	53					133	158	124	129		14	96			151	220	96	143		26	29
						16	54					133	160	124	131		41	153			151	167	96	114		26	32
						16	55					135	138	124	162		9	39			151	157	96	137		54	60
						16	50					136	139	124	163		4	111			152	155	96	139		38	41
						16	57					136	152	124	127		5	37			152	166	96	113		52	60
						16	58					137	152	124	128		20	127			152	221	96	136		46	49
						16	19					137	140	124	160		7	126			153	166	97	108		5	10
						16	22					137	153	124	161		93	131			153	219	97	109		49	54
						16	42					138	147	124	130		97	116			153	220	97	110		10	15
						16	51					138	152	125	128		20	160			153	221	97	111		43	47
						16	48					138	141	125	129		31	83			153	156	97	138		15	18
						17	21					138	145	125	130		22	35			153	157	97	100		19	25
						17	22					138	142	126	129		33	46			153	222	97	107		53	60
						17	42					139	145	127	130		87	159			153	246	97	143		13	17
						17	50					139	147	128	131		21	97			153	244	97	106		47	60
						17	51					139	142	129	132		27	111			153	173	97	103		5	9
						17	52					139	146	129	162		100	158			153	245	97	105		28	40
						17	53					139	144	130	133		123	148			154	157	98	107		31	34
						17	54					139	148	131	134		8	42			154	166	98	108		11	16
						17	55					140	145	131	160		110	127			154	219	98	109		52	55
						17	57					140	146	131	158		8	101			154	220	98	110		53	57
						17	58					140	147	132	135		33	81			154	221	98	138		17	21
						17	20					140	143	133	136		76	84			154	218	98	101		20	30
						17	23					140	144	133	158		49	58			154	163	98	103		49	59
						17	25					141	144	133	160		75	132			154	215	98	106		48	51
						17	45					141	145	134	137		125	159			154	216	98	102		52	57
						17	46					141	146	135	138		89	119			154	222	98	112		5	8
						17	24					142	145	136	139		49	149			155	215	98	143		51	57
						18	21					142	146	136	152		88	132			155	218	98	134		19	22
						18	22					143	146	137	152		75	138			155	219	98	137		23	28
						18	23					144	147	137	140		52	80			155	220	99	102		39	42
						18	42					145	148	137	147		94	122			155	221	99	106		29	39
						18	51					146	149	138	147		10	48			155	158	99	107		49	57
						18	52					147	150	138	152		84	151			155	163	99	108		52	56
						18	53					148	151	138	141		119	156			155	217	99	109		28	31
						18	54					149	152	139	145		28	79			155	223	99	103		18	25
						18	50					150	153	139	147		81	150			156	215	99	143		18	24
						18	24					151	154	139	142		3	27			156	218	100	103		20	27
						18	25					152	155	139	146		5	55			156	219	100	104		37	40
						18	38					153	156	139	144		10	76			156	220	100	106		6	12
						19	22					154	157	139	148		7	34			156	163	100	107		6	11
						19	23					155	158	139	143		150	160			156	159	100	108		7	13
						19	24					156	159	140	145		97	134			157	162	100	109		45	63
						19	42					157	160	140	146		62	106			157	163	100	105		44	60
						19	51					158	161	140	147		91	121			157	215	100	110		49	55
						19	52					158	162	140	143		7	59			157	219	101	104		48	52
						19	53					159	162	140	144		6	148			157	160	102	105		46	62
						19	38					160	163	141	144		26	78			157	220	102	106		25	29
						19	39					1	4	141	145						157	166	103	106		50	56
						19	25					2	5	142	145						157	216	103	107		45	61
						19	43					3	6	142	146						157	218	103	108		20	26
						19	26					3	8	143	146						157	161	104	107		36	39
						19	35					4	8	144	147						157	164	104	108		47	53
						19	40					4	7	145	148						157	212	105	108		50	57
						19	41					5	8	146	149						157	217	106	109		12	17
						19	36					5	9	147	150						157	221	107	110		22	26
						19	34					6	9	148	151						158	161	108	111		4	7
						19	37					7	10	148	152						158	162	109	112		52	59
						20	23					9	12	149	152						158	163	110	113		11	18
						20	24					10	13	150	153						158	215	110	134		3	8
						20	25					11	14	151	154						158	219	110	138		29	40
						20	38					14	26	153	156						159	162	110	135		17	23
						20	42					15	26	154	157						159	163	111	132		30	40
						20	51					16	24	155	158						159	211	111	135		28	39
						20	26					16	23	156	159						159	212	111	114		10	16
						20	27					17	20	157	160						159	215	111	134		48	60
						20	35					17	23	158	161						159	164	112	132		4	8
						21	24					18	21	159	162						159	165	112	134		33	38
						21	25					18	22	160	163						159	166	112	135		37	43
						21	26					18	23	1	4						159	216	112	115		56	59
						21	38					18	162	2	5						159	207	112	133		20	31
						21	42					18	24	3	6						159	208	112	138		46	58
						21	27					18	160	4	7						159	198	113	116		3	7
						21	28					19	22	4	8						159	194	113	132		9	14
						21	52					19	162	5	8						160	163	113	134		26	33
						21	53					19	66	6	9						160	164	113	135		24	27
						21	51					19	70	7	10						160	212	113	130		40	43
						22	25					19	73	8	11						160	165	113	131		20	28
						22	26					19	160	9	12						160	192	113	133		32	36
						22	27					19	161	10	13						160	166	113	117		39	67
						22	38					20	23	11	14						160	194	113	139		4	9
						22	42					20	66	12	15						160	208	114	130		11	17
						22	53					20	160	14	26						160	191	114	131		3	6
						22	58					20	162	14	17						160	193	114	132		19	24
						22	28					20	24	15	26						161	164	114	135		34	39
						22	32					20	161	15	18						161	165	114	139		21	27
						22	41					20	60	16	26						161	166	114	117		21	28
						22	45					20	61	16	19						161	192	114	129		3	10
						22	29					20	63	16	23						161	193	114	133		5	12
						22	39					20	62	17	23						161	194	114	134		37	41
						22	61					20	77	17	20						161	208	114	136		31	40
						22	51					21	60	18	22						161	212	114	138		29	32
						22	52					21	61	18	23						161	191	115	118		40	44
						23	26					21	62	18	21						161	211	115	129		45	53
						23	27					21	63	18	24						161	167	115	130		42	64
						23	28					21	66	18	162						161	213	115	131		47	52
						23	38					21	77	19	22						161	215	115	132		41	63
						23	42					21	124	19	162						161	216	115	133		30	35
						23	32					21	162	19	66						161	168	115	135		36	41
						23	35					21	59	20	23						161	188	115	128		28	37
						23	29					21	70	20	162						161	195	115	139		4	10
						23	39					21	24	20	60						161	198	116	129		2	7
						23	30					21	127	20	62						161	207	116	130		46	51
						23	31					21	64	20	66						161	209	116	131		30	34
						23	33					21	65	20	59						161	189	116	132		45	51
						23	34					21	67	20	61						161	190	116	133		23	27
						24	27					21	75	20	24						162	165	116	135		42	46
						24	28					21	163	20	160						162	166	116	119		49	56
						24	29					21	73	21	59						162	192	116	134		43	46
						24	38					21	76	21	60						162	194	117	128		16	25
						24	30					21	161	21	61						162	207	117	129		15	19
						25	28					22	58	21	62						162	208	117	130		53	59
						25	29					22	59	21	63						162	211	117	131		40	67
						25	38					22	60	21	65						162	212	117	132		41	47
						25	30					22	61	21	66						162	213	117	120		17	24
						25	31					22	62	21	124						162	215	117	127		169	222
						25	32					22	63	21	162						162	216	118	128		170	222
						25	58					22	66	21	64						162	167	118	129		173	222
						25	61					22	77	21	24						162	220	118	130		169	224
						25	70					22	124	21	58						162	168	118	131		170	221
						25	62					22	127	21	125						162	169	118	127		173	221
						25	65					22	160	21	127						162	224	118	121		172	222
						26	29					22	162	21	129						162	214	119	126		246	249
						26	30					22	129	21	75						162	219	119	127		247	250
						26	31					22	25	21	76						163	166	119	128		244	247
						26	32					22	57	21	126						163	167	119	129		243	246
						26	38					22	125	21	163						163	192	119	130		243	247
						26	33					22	128	21	77						163	208	119	122		245	248
						26	34					22	126	21	161						163	212	120	126		243	248
						26	41					23	57	21	160						163	215	120	127		248	251
						26	75					23	58	22	58						163	216	120	128		235	238
						26	76					23	59	22	59						163	220	120	129		246	250
						26	61					23	60	22	60						163	168	120	123		245	249
						27	30					23	61	22	61						163	169	120	125		244	248
						27	31					23	62	22	62						163	170	120	124		241	247
						27	32					23	127	22	63						164	167	121	124		236	239
						27	33					23	128	22	66						164	168	121	125		243	249
						27	38					23	160	22	124						164	191	121	126		242	245
						27	34					23	162	22	127						164	192	121	127		236	241
						27	35					23	26	22	129						164	208	121	128		235	240
						28	31					23	28	22	160						164	212	122	125		239	244
						28	32					23	56	22	162						164	216	122	126		239	247
						29	32					23	129	22	57						164	169	122	127		247	251
						29	70					24	28	22	125						164	170	123	126		241	248
						29	33					24	29	22	25						164	171	124	127		238	244
						29	71					24	57	22	77						164	183	125	128		234	241
						29	75					24	58	22	128						164	188	126	129		237	241
						29	72					24	59	22	75						164	193	127	130		241	246
						30	33					24	60	22	76						164	194	128	131		241	244
						30	70					24	61	22	126						164	190	129	132		239	246
						30	73					24	160	23	57						165	168	130	133		239	242
						30	75					24	162	23	58						165	169	130	136		239	248
						30	71					24	27	23	59						165	183	130	135		201	235
						30	72					24	56	23	60						165	188	131	135		201	238
						30	74					24	30	23	61						165	191	131	136		200	234
						31	70					24	158	23	62						165	192	131	139		199	234
						31	71					24	79	23	127						165	194	131	134		197	234
						31	72					24	159	23	160						165	208	131	137		201	237
						31	73					24	161	23	162						165	212	132	135		200	233
						31	75					25	28	23	26						165	216	132	136		131	135
						31	76					25	29	23	28						165	170	132	139		141	144
						31	74					25	56	23	56						165	224	132	137		130	134
						31	34					25	57	23	129						165	240	132	138		132	135
						31	37					25	58	23	128						165	171	133	136		130	133
						31	38					25	59	24	28						165	222	133	137		145	148
						31	77					25	30	24	29						165	172	133	139		136	140
						31	69					25	31	24	56						165	242	133	138		140	143
						31	79					26	29	24	57						165	209	133	140		141	145
						31	41					26	30	24	58						165	213	134	137		131	139
						32	37					26	57	24	59						165	238	134	138		142	145
						32	38					26	59	24	60						165	210	134	139		133	136
						32	41					26	31	24	61						165	211	135	138		137	142
						32	70					27	30	24	158						165	214	135	139		138	142
						32	72					27	31	24	160						165	215	135	140		137	140
						32	73					27	57	24	162						166	169	135	141		131	136
						32	74					27	55	24	27						166	170	136	139		135	140
						32	75					27	56	24	129						166	171	136	140		129	135
						32	76					27	32	24	30						166	192	136	141		138	141
						32	35					27	59	24	31						166	208	136	142		135	138
						32	77					27	58	24	55						166	212	137	140		143	148
						32	39					27	128	24	79						166	216	137	141		140	144
						32	79					28	31	24	159						166	220	137	142		142	148
						32	36					28	55	25	28						166	222	137	143		146	150
						32	42					28	56	25	29						166	224	138	141		132	136
						32	61					28	57	25	55						166	242	138	142		135	139
						32	80					28	54	25	56						166	172	138	143		137	141
						33	36					28	58	25	57						166	173	138	145		133	143
						33	37					28	158	25	58						166	215	138	146		144	150
						33	38					28	32	25	59						166	219	139	142		131	137
						33	73					28	130	25	60						166	221	139	143		142	151
						33	75					28	59	25	129						166	217	139	146		132	137
						33	76					29	55	25	158						166	223	140	143		131	142
						34	37					29	56	25	160						167	170	140	146		143	146
						34	38					29	57	25	30						167	171	141	144		129	140
						34	73					29	58	25	31						167	192	141	145		132	143
						34	76					29	158	26	29						167	216	141	146		129	142
						34	39					29	156	26	30						167	220	141	147		144	148
						34	134					29	157	26	57						167	222	142	145		142	147
						34	40					30	56	26	59						167	172	142	146		135	142
						34	41					30	158	26	31						167	242	143	146		205	228
						34	77					30	55	27	30						167	173	143	147		205	226
						35	38					31	156	27	31						168	171	144	147		205	230
						35	39					31	158	27	55						168	172	145	171		206	226
						35	40					31	34	27	57						168	183	145	148		209	238
						35	41					31	54	27	32						168	192	145	172		209	240
						35	42					31	154	27	56						168	216	146	170		209	242
						36	39					31	155	27	54						168	222	146	171		165	216
						36	40					31	53	28	31						168	242	146	149		166	217
						36	41					31	55	28	55						168	181	146	167		166	216
						36	106					31	56	28	56						168	187	146	172		165	217
						36	134					31	57	28	57						168	173	146	173		45	70
						36	42					31	52	28	58						168	188	147	167		44	70
						36	80					31	133	28	158						168	191	147	170		45	69
						36	43					32	53	28	32						168	240	147	171		161	194
						36	104					32	54	28	54						169	172	147	172		160	197
						37	40					32	154	28	59						169	173	147	168		161	198
						37	41					32	35	28	129						169	181	147	169		161	189
						37	42					32	52	28	131						169	183	147	173		161	192
						37	76					33	52	28	160						169	192	147	150		161	195
						37	77					33	53	29	55						169	216	147	166		161	197
						37	80					33	54	29	56						169	222	147	164		161	193
						37	106					33	135	29	57						169	224	148	167		160	194
						37	134					33	154	29	158						169	240	148	169		160	191
						37	43					33	36	29	32						169	242	148	170		160	193
						37	44					33	103	29	156						169	180	148	171		82	127
						37	79					33	137	29	157						169	179	148	172		85	134
						37	83					33	152	30	55						169	174	148	173		85	135
						37	100					33	153	30	158						169	178	148	153		82	125
						37	73					33	55	30	54						169	223	148	151		83	129
						37	74					33	105	30	33						169	241	148	166		85	132
						37	75					33	134	30	155						169	213	148	222		83	125
						37	78					33	50	30	156						169	225	148	244		83	131
						37	129					33	51	31	54						169	226	149	153		34	81
						37	81					33	136	31	55						169	239	149	154		35	85
						37	84					33	133	31	156						169	182	149	166		38	85
						37	101					34	52	31	158						169	188	149	167		34	85
						38	41					34	54	31	53						169	238	149	170		31	85
						38	42					34	37	31	34						170	173	149	171		32	81
						38	43					34	38	31	56						170	181	149	173		37	85
						38	76					34	137	31	154						170	192	149	152		32	83
						38	80					34	50	31	155						170	216	149	244		27	85
						38	44					34	152	31	57						170	222	149	222		32	84
						38	45					35	38	31	131						170	224	149	163		35	81
						38	53					35	49	31	81						170	242	149	168		34	82
						38	83					35	50	31	133						170	174	149	155		29	85
						38	61					35	52	32	54						170	178	150	153		39	85
						39	42					35	103	32	154						170	179	150	154		19	148
						39	43					35	137	32	35						170	220	150	166		15	156
						39	44					35	152	32	53						170	221	150	170		22	147
						39	104					35	135	32	52						171	174	150	173		17	150
						39	45					35	39	33	52						171	181	150	155		23	145
						39	80					35	136	33	53						171	222	150	221		18	149
						39	100					35	51	33	54						171	242	150	163		20	149
						39	46					35	102	33	154						172	178	150	220		17	148
						39	83					35	138	33	36						172	179	150	246		19	150
						40	43					35	54	33	135						172	180	151	154		16	156
						40	44					35	95	33	103						172	181	151	155		18	151
						40	80					35	153	33	137						172	222	151	166		21	145
						40	83					35	53	33	152						172	242	151	156		25	147
						40	100					35	104	33	153						172	175	151	163		19	146
						40	104					35	105	33	55						172	177	151	157		15	152
						40	106					35	134	33	50						172	176	152	155		25	149
						40	45					35	93	33	51						172	182	152	156		22	146
						40	46					35	154	33	134						172	183	152	166		21	142
						40	76					36	52	33	136						172	240	152	219		14	152
						40	84					36	137	33	105						172	192	152	221		16	153
						40	101					36	152	33	133						172	187	152	157		16	152
						40	109					36	39	34	52						173	177	152	220		20	154
						40	77					36	150	34	53						173	178	153	156		17	153
						40	129					36	151	34	37						173	179	153	157		15	158
						40	134					37	152	34	152						173	180	153	166		19	153
						40	103					37	150	34	38						173	181	153	219		23	146
						40	105					37	40	34	50						173	222	153	220		18	153
						41	44					37	43	34	137						173	242	153	221		15	150
						41	45					37	49	34	51						173	176	153	163		22	145
						41	61					38	43	35	38						173	243	153	173		17	152
						41	76					38	49	35	49						173	244	153	222		18	150
						41	79					38	137	35	50						173	221	153	216		22	142
						41	80					38	150	35	52						173	220	153	170		25	151
						41	83					38	152	35	137						173	245	153	244		25	153
						41	100					38	41	35	152						173	246	153	215		25	154
						41	104					38	42	35	135						174	177	153	246		21	144
						41	46					38	147	35	103						174	178	154	157		19	143
						41	53					38	148	35	136						174	179	154	163		24	149
						41	75					38	149	35	39						174	180	154	166		19	149
						41	77					38	101	35	51						174	242	154	219		26	145
						41	81					38	48	35	138						174	244	154	220		14	156
						41	47					38	50	35	53						175	178	154	221		27	145
						41	78					38	138	35	102						175	247	154	158		19	142
						41	65					38	47	35	104						176	179	154	167		16	155
						41	74					38	102	35	95						176	244	154	162		26	148
						42	45					38	103	35	153						176	247	154	159		201	228
						42	46					38	136	35	154						176	243	154	215		201	226
						42	53					38	139	35	134						176	242	154	164		200	230
						42	61					39	42	35	105						176	245	154	170		202	225
						42	79					39	43	36	52						176	246	154	173		165	192
						42	80					39	44	36	137						176	248	155	158		164	192
						42	83					39	147	36	152						177	242	155	163		164	193
						42	100					39	152	36	39						177	243	155	166		166	194
						42	104					39	45	36	150						177	244	155	219		164	194
						42	51					39	149	36	151						177	247	155	220		164	191
						42	47					39	47	37	52						177	221	155	215		185	209
						42	52					39	101	37	152						177	245	156	163		185	211
						42	48					40	43	37	150						177	246	156	215		185	208
						42	49					40	44	37	40						177	222	156	219		86	127
						42	57					40	45	37	43						177	248	156	220		89	135
						42	50					40	147	37	49						177	223	156	159		90	132
						42	54					40	148	37	42						178	222	156	218		89	129
						43	46					40	149	37	50						178	242	156	216		88	134
						43	47					40	152	38	42						178	243	156	162		89	131
						43	51					40	101	38	43						178	244	157	162		89	127
						43	53					40	46	38	49						178	245	157	163		89	132
						43	83					40	139	38	137						178	247	157	215		86	125
						43	100					40	47	38	150						178	223	157	216		90	129
						43	104					40	146	38	152						178	241	157	218		88	128
						43	49					40	150	38	41						178	181	157	219		34	71
						43	103					41	44	38	147						178	240	157	220		34	73
						43	48					41	45	38	48						178	248	157	160		34	70
						43	50					41	147	38	50						179	222	157	166		34	67
						43	57					41	149	38	101						179	223	157	161		34	68
						43	105					41	46	38	138						179	224	157	164		192	208
						43	106					41	47	38	148						179	240	157	212		194	208
						44	47					41	139	38	149						179	241	157	217		192	209
						44	53					42	45	38	52						179	242	157	165		79	125
						44	80					42	46	38	136						179	243	157	211		79	127
						44	83					42	47	38	47						179	244	157	167		78	125
						44	100					42	48	38	102						179	182	157	222		39	114
						44	103					42	147	38	103						179	225	158	161		42	115
						44	104					42	49	38	139						179	239	158	162		43	113
						44	61					42	137	39	42						180	239	158	163		39	115
						44	84					42	138	39	43						180	240	158	215		40	114
						44	48					42	139	39	44						180	241	158	216		39	112
						44	57					42	50	39	49						180	242	158	219		37	163
						44	79					43	46	39	147						180	243	158	211		33	163
						44	82					43	47	39	45						180	225	159	162		36	164
						45	48					43	48	39	148						180	183	159	163		36	163
						45	53					43	49	39	149						180	238	159	211		34	165
						45	57					43	101	39	47						180	227	159	212		20	167
						45	61					43	137	39	101						181	225	159	215		20	164
						45	83					43	138	40	43						181	238	159	219		21	166
						45	100					43	139	40	44						181	239	159	164		20	163
						45	104					43	147	40	45						181	240	159	165		17	162
						45	52					43	100	40	147						181	241	159	207		19	163
						45	58					43	140	40	148						181	242	159	208		166	221
						45	60					43	146	40	149						181	184	159	216		166	220
						45	49					43	148	40	99						181	237	159	166		166	222
						45	50					43	152	40	101						181	188	159	198		166	224
						45	54					43	102	40	46						181	226	159	210		26	171
						45	62					43	99	40	150						181	227	159	213		25	171
						45	79					43	136	40	47						182	237	159	194		26	172
						45	56					44	47	40	139						182	238	160	163		29	164
						45	65					44	48	40	146						182	239	160	164		26	163
						45	55					44	100	41	44						182	240	160	212		25	167
						45	59					44	101	41	45						182	241	160	215		27	164
						46	49					44	138	41	147						182	188	160	165		25	164
						46	50					44	139	41	149						182	227	160	166		24	165
						46	51					44	146	41	46						182	229	160	167		25	168
						46	52					44	147	41	47						182	185	160	192		26	168
						46	53					44	145	42	45						182	187	160	194		28	164
						46	54					44	148	42	46						182	236	160	208		24	164
						46	57					44	144	42	47						183	187	161	164		29	163
						46	58					44	149	42	147						183	188	161	165		36	167
						46	61					45	48	42	48						183	227	161	166		37	167
						46	83					45	139	42	49						183	236	161	192		35	168
						46	104					45	147	42	137						183	237	161	194		21	138
						46	103					46	138	42	138						183	238	161	208		21	137
						47	50					46	139	42	139						183	239	161	211		19	139
						47	51					46	147	42	50						183	240	161	212		112	138
						47	52					46	140	43	46						183	186	161	215		114	139
						47	53					46	49	43	47						183	192	161	216		114	138
						47	54					46	137	43	48						183	204	161	167		115	140
						47	57					47	137	43	49						183	229	161	213		31	114
						47	103					47	138	43	101						183	208	161	188		29	114
						47	60					47	139	43	137						184	187	161	198		31	113
						47	56					47	50	43	138						184	188	161	207		29	113
						48	51					47	136	43	139						184	189	161	209		147	171
						48	52					47	102	43	147						184	236	161	168		147	170
						48	53					47	140	43	100						184	237	161	193		146	174
						48	54					47	147	43	140						184	238	161	195		146	171
						48	57					48	136	43	146						184	239	161	189		147	172
						48	103					48	137	43	99						184	240	161	191		148	173
						49	52					48	138	43	148						184	235	162	165		150	174
						49	53					48	139	43	102						184	190	162	166		145	171
						49	54					48	51	43	152						184	204	162	192		146	169
						49	57					48	135	43	50						184	191	162	194		145	174
						50	53					48	106	43	136						185	188	162	208		40	149
						50	54					48	102	44	47						185	189	162	211		40	151
						50	57					48	104	44	48						185	190	162	212		39	149
						51	57					49	102	44	100						185	201	162	213		161	208
						51	54					49	135	44	101						185	204	162	215		162	208
						52	57					49	136	44	138						185	235	162	216		159	208
						52	55					49	137	44	139						185	236	162	167		160	207
						52	58					49	138	44	146						185	237	162	209		161	207
						53	57					49	139	44	147						185	238	162	224		59	117
						53	58					49	52	44	148						185	199	162	168		56	116
						53	56					49	106	44	145						185	194	162	169		58	116
						53	59					49	103	44	99						185	198	162	220		59	119
						53	61					49	104	44	144						185	191	162	210		60	116
						53	60					50	135	44	140						185	192	162	214		97	126
						53	62					50	136	45	48						185	208	162	217		97	128
						54	57					50	137	45	139						185	209	162	219		94	129
						54	58					50	53	45	147						185	228	162	222		93	132
						54	59					50	134	46	138						185	229	163	166		94	132
						54	60					50	104	46	139						185	234	163	167		95	128
						54	61					51	106	46	147						185	200	163	192		96	129
						55	58					51	134	46	49						185	227	163	208		94	131
						55	59					51	135	46	137						185	239	163	212		154	166
						55	60					51	136	47	137						185	240	163	215		153	166
						55	61					51	137	47	138						186	189	163	216		154	167
						55	62					51	54	47	139						186	190	163	220		152	166
						56	59					51	104	47	147						186	199	163	168		18	44
						56	60					51	133	47	50						186	201	163	169		16	44
						56	61					51	132	47	136						186	204	163	170		19	43
						56	62					52	104	47	102						186	235	164	167		149	163
						56	63					52	132	48	136						186	236	164	168		146	163
						57	60					52	133	48	137						186	237	164	169		147	162
						57	61					52	134	48	138						186	191	164	192		213	240
						57	62					52	135	48	139						186	192	164	208		212	242
						57	63					52	136	48	51						186	198	164	212		213	238
						57	64					52	137	48	135						187	190	164	216		33	160
						57	83					52	55	48	104						187	191	164	170		33	159
						58	61					52	105	48	102						187	199	164	171		33	157
						58	62					52	106	48	106						187	204	164	191		37	154
						58	63					53	132	49	102						187	236	164	183		36	154
						58	64					53	133	49	135						187	237	164	187		35	154
						58	65					53	134	49	136						187	192	164	193		44	151
						58	66					53	135	49	137						187	193	164	188		43	149
						59	62					53	136	49	138						187	194	164	194		45	149
						59	63					53	56	49	139						188	191	164	189		47	149
						59	64					53	131	49	52						188	192	164	190		44	150
						59	65					53	105	49	152						188	193	165	168		43	146
						59	66					54	105	49	103						188	194	165	169		44	153
						60	63					54	106	49	104						188	204	165	183		44	148
						60	64					54	131	50	135						188	208	165	192		45	154
						60	65					54	132	50	136						188	236	165	208		19	48
						60	83					54	133	50	137						188	240	165	212		19	47
						60	66					54	134	50	53						188	238	165	216		21	47
						61	64					54	135	50	134						188	209	165	170		94	135
						61	65					54	81	51	134						188	237	165	187		96	135
						61	83					54	57	51	135						188	239	165	188		92	135
						61	66					54	130	51	136						189	192	165	222		92	139
						61	79					54	158	51	137						189	193	165	224		92	137
						61	82					54	79	51	104						189	194	165	240		79	120
						61	80					54	103	51	106						189	198	165	209		80	122
						61	70					54	136	51	133						189	199	165	213		79	122
						61	75					54	104	51	54						189	204	165	171		26	191
						61	76					54	112	51	132						189	208	165	172		28	190
						61	78					54	114	52	104						189	195	165	181		25	191
						62	65					54	156	52	133						189	196	165	242		23	191
						62	66					55	130	52	134						189	197	165	238		27	191
						62	83					55	131	52	135						189	200	165	210		24	193
						62	67					55	132	52	136						189	201	165	211		74	122
						62	68					55	133	52	137						190	193	165	214		75	125
						62	82					55	134	52	132						190	194	165	226		75	123
						62	70					55	135	52	55						190	199	166	169		76	123
						63	66					55	58	52	105						190	204	166	170		75	122
						63	67					55	79	52	106						191	194	166	192		188	209
						63	82					55	129	53	132						191	208	166	208		189	208
						63	68					55	158	53	133						192	208	166	212		188	208
						64	67					55	106	53	134						192	195	166	216		189	211
						64	68					56	79	53	135						192	204	166	220		188	212
						64	82					56	129	53	136						192	212	166	222		30	92
						64	83					56	130	53	106						192	240	166	224		31	92
						64	79					56	131	53	56						193	208	166	171		32	92
						64	78					56	132	53	131						193	196	166	173		28	95
						64	85					56	133	54	105						193	198	166	215		29	92
						65	68					56	158	54	106						194	198	166	172		30	95
						65	70					56	59	54	131						194	208	166	242		27	94
						65	78					56	160	54	132						194	197	166	221		31	94
						65	79					56	81	54	133						194	199	166	217		153	170
						65	82					56	162	54	134						194	204	166	219		150	170
						65	83					56	159	54	135						194	207	166	223		151	169
						65	69					57	129	54	81						194	209	166	244		97	100
						65	75					57	130	54	57						194	212	167	170		95	98
						65	80					57	131	54	130						194	203	167	171		94	97
						66	69					57	132	54	79						194	205	167	173		93	97
						66	70					57	128	54	107						195	198	167	192		96	100
						66	82					57	60	54	158						195	199	167	216		93	96
						67	70					57	61	54	156						195	208	167	222		29	193
						67	82					57	160	54	103						195	200	167	172		30	193
						67	75					57	162	54	112						195	203	167	242		29	194
						67	78					58	61	54	114						195	204	168	171		29	138
						68	75					58	124	55	130						195	207	168	172		27	138
						68	78					58	127	55	131						196	199	168	183		31	138
						68	82					58	128	55	132						196	200	168	187		28	139
						68	71					58	129	55	133						196	203	168	192		70	155
						68	72					58	130	55	134						196	201	168	216		71	155
						68	79					58	131	55	129						196	204	168	222		72	156
						68	126					58	160	55	58						197	200	168	181		69	156
						68	74					58	162	55	79						197	203	168	173		33	44
						68	77					58	125	55	158						197	201	168	242		34	43
						68	80					58	126	56	79						197	204	168	191		31	43
						68	81					58	77	56	81						197	202	168	240		96	142
						68	76					58	63	56	129						197	207	168	188		94	141
						69	72					58	76	56	130						198	201	169	172		92	142
						69	75					58	78	56	131						198	202	169	173		214	233
						69	78					58	79	56	132						198	203	169	181		214	232
						69	73					58	122	56	133						198	204	169	183		213	235
						69	74					58	161	56	158						198	207	169	187		23	98
						69	76					59	62	56	160						198	205	169	192		23	96
						69	79					59	124	56	59						198	208	169	216		23	97
						70	73					59	127	56	77						198	206	169	222		60	71
						70	75					59	128	56	128						198	209	169	224		58	69
						70	78					59	129	56	162						198	211	169	240		59	69
						70	76					59	130	56	80						199	202	169	242		45	66
						70	79					59	162	56	105						199	203	169	179		165	208
						70	74					59	126	56	157						199	204	169	180		169	216
						71	74					60	125	56	159						199	205	169	174		20	36
						71	75					60	126	57	79						199	235	169	178		35	92
						71	78					60	127	57	129						200	203	169	241		96	138
						72	75					60	128	57	130						200	204	169	177		165	188
						72	76					60	129	57	131						200	205	169	225		40	167
						72	78					60	63	57	132						200	206	169	212		169	212
						72	77					60	124	57	158						201	204	169	213		25	40
						72	130					60	162	57	160						201	205	169	223		26	181
						73	76					61	124	57	61						201	235	169	182		168	208
						73	78					61	125	57	128						201	206	169	238		200	214
						73	77					61	126	57	60						201	228	169	239		70	151
						73	130					61	127	57	127						201	207	170	173		27	142
						74	77					61	128	57	162						201	209	170	181		39	89
						74	78					61	129	58	61						201	208	170	222		28	155
						74	130					61	162	58	124						201	210	170	242		95	193
						74	79					61	64	58	127						201	233	170	174		16	48
						74	80					61	66	58	128						201	234	170	178		14	23
						74	126					61	65	58	129						201	236	170	244		80	91
						74	129					61	67	58	130						201	238	171	174		171	191
						74	131					61	77	58	131						201	237	171	222		32	60
						74	132					61	130	58	160						202	205	171	242		60	140
						74	81					62	65	58	162						202	206	171	179		40	146
						74	133					62	66	58	125						202	228	171	181		157	193
						74	127					62	124	58	77						202	207	171	187		127	163
						75	78					62	125	58	126						202	210	171	191		185	222
						75	79					62	126	58	79						202	208	171	192		166	245
						75	80					62	127	58	158						202	209	171	183		37	157
						75	130					62	128	58	76						203	206	172	178		234	246
						75	81					62	129	58	78						203	207	172	179		41	216
						75	82					62	67	58	122						203	208	172	180		184	249
						75	126					63	66	58	123						203	210	172	181		138	191
						75	129					63	67	59	62						203	209	172	222		14	235
						76	79					63	75	59	125						203	211	172	242		38	82
						76	80					63	124	59	127						204	207	172	175		30	160
						76	81					63	125	59	128						204	208	172	177		84	247
						76	130					63	126	59	129						204	209	172	182		24	43
						76	129					63	127	59	130						204	210	172	183		161	204
						76	82					63	128	59	162						204	211	172	240		186	246
						76	83					63	129	59	126						204	226	172	176		67	114
						76	84					63	68	60	125						204	212	172	187		135	240
						77	80					63	73	60	126						204	238	172	192		147	157
						77	81					63	74	60	127						204	228	173	177		196	214
						77	126					63	69	60	128						204	240	173	178		42	224
						77	129					63	70	60	129						204	236	173	179		188	226
						77	130					63	163	60	63						204	237	173	180		82	181
						77	82					63	76	61	124						205	208	173	181		76	141
						77	84					63	162	61	125						205	209	173	222		178	233
						77	132					63	77	61	126						205	210	173	242		95	156
						77	83					63	122	61	127						205	211	173	176		109	239
						77	131					63	123	61	128						205	226	173	244		45	245
						77	92					64	67	61	129						205	228	173	243		87	190
						77	133					64	68	61	64						205	238	173	221		227	249
						77	134					64	75	61	162						205	212	173	246		83	139
						77	128					64	125	61	77						205	213	173	216		43	167
						77	101					64	126	61	130						205	235	173	220		39	53
						78	81					64	127	62	65						205	230	173	223		24	114
						78	82					64	69	62	66						205	233	174	177		171	194
						78	83					64	70	62	124						205	234	174	178		53	170
						78	84					64	73	62	125						206	209	174	179		27	43
						78	126					64	74	62	126						206	210	174	180		17	173
						78	129					65	68	62	127						206	211	174	242		84	218
						78	130					65	69	62	128						206	226	174	244		46	193
						78	85					65	70	62	129						206	212	174	247		60	143
						78	92					65	126	62	162						207	210	175	178		78	135
						79	82					65	71	62	67						207	211	175	179		146	215
						79	83					65	73	62	75						207	212	175	244		138	195
						79	126					65	74	63	66						207	213	175	247		39	230
						79	129					66	69	63	67						208	211	176	179		139	208
						79	130					66	70	63	73						208	212	176	244		34	129
						79	84					66	71	63	75						208	213	176	247		47	157
						79	85					66	73	63	124						208	214	176	243		34	150
						79	100					66	126	63	125						208	226	176	242		49	69
						80	83					66	74	63	126						208	240	176	248		121	225
						80	84					66	75	63	127						208	215	176	245		23	187
						80	85					66	163	63	129						208	238	176	246		49	218
						80	100					66	72	63	74						209	212	177	242		139	158
						80	126					66	162	63	76						209	213	177	243		141	190
						80	129					66	76	63	163						209	214	177	244		29	167
						80	92					66	124	63	68						209	226	177	247		21	174
						80	101					66	77	63	123						209	238	177	222		84	100
						80	86					66	161	63	162						209	240	177	245		40	194
						80	104					67	70	63	71						209	224	177	246		48	146
						80	106					67	71	63	77						209	215	177	180		77	97
						80	109					67	72	64	67						209	216	177	221		32	109
						80	134					67	73	64	68						209	217	177	223		129	154
						81	84					67	74	64	73						209	228	177	241		132	157
						81	85					67	75	64	75						209	227	178	222		152	180
						81	92					67	126	64	125						209	239	178	242		119	197
						81	100					67	163	64	126						209	235	178	243		118	154
						81	126					67	76	64	71						209	237	178	244		13	214
						81	129					67	124	64	69						209	225	178	245		31	172
						81	130					67	125	65	68						210	213	178	247		34	114
						81	90					68	71	65	73						210	214	178	223		35	142
						81	91					68	72	65	75						210	215	178	241		74	237
						81	124					68	73	65	126						210	226	179	222		146	166
						81	125					68	74	65	69						210	240	179	223		89	144
						81	86					68	75	65	163						210	216	179	240		49	115
						81	127					68	163	66	69						210	217	179	241		48	118
						81	87					69	72	66	73						210	224	179	242		69	143
						81	88					69	73	66	74						210	228	179	243		72	232
						81	89					69	74	66	75						211	214	179	244		40	171
						81	96					70	73	66	126						211	215	179	182		14	186
						81	97					70	74	66	163						211	226	179	224		89	233
						81	93					70	163	66	72						211	216	179	239		46	114
						81	128					70	75	66	76						211	217	179	225		29	129
						81	123					70	162	66	70						211	218	180	239		33	233
						82	85					71	74	66	71						212	215	180	240		69	231
						82	86					71	163	66	124						212	216	180	241		122	247
						82	90					71	75	66	162						212	224	180	242		172	229
						82	92					72	75	66	77						212	217	180	243		122	184
						82	126					72	163	66	161						212	240	180	225		62	118
						82	129					72	76	67	70						212	218	180	183		217	233
						82	88					73	76	67	71						212	226	180	238		97	187
						82	87					73	162	67	72						212	219	180	227		150	241
						82	100					73	163	67	73						212	220	180	229		97	190
						82	89					73	161	67	74						212	222	181	224		197	229
						82	96					74	162	67	75						213	216	181	225		131	163
						83	86					74	163	67	163						213	217	181	238		142	222
						83	92					74	123	67	126						213	224	181	239		36	118
						83	100					74	124	67	124						213	226	181	240		100	136
						83	87					74	77	67	125						213	240	181	241		79	106
						83	96					74	122	68	71						213	218	181	242		12	249
						83	104					74	125	68	72						213	222	181	184		190	222
						84	87					75	122	68	73						213	223	181	229		162	175
						84	92					75	123	68	74						213	225	181	237		52	80
						84	96					75	124	68	75						213	219	181	226		77	147
						84	100					75	162	69	72						213	220	181	227		105	135
						84	129					75	163	69	73						213	238	181	187		21	52
						84	91					75	125	70	73						213	241	182	229		26	178
						84	97					75	126	71	74						214	217	182	237		42	51
						84	101					75	121	71	75						214	218	182	238		52	117
						84	88					75	129	72	75						214	224	182	239		127	131
						84	89					76	121	72	123						214	226	182	240		140	170
						84	93					76	122	73	76						214	219	182	241		16	76
						84	98					76	123	73	163						214	220	182	188		13	241
						84	95					76	124	73	123						214	225	182	227		49	129
						84	99					76	125	73	124						215	218	182	185		84	103
						84	104					76	161	74	123						215	219	182	187		20	193
						84	109					76	162	74	124						215	220	182	236		165	183
						84	113					76	163	74	163						215	222	183	187		75	206
						84	124					76	120	74	122						215	224	183	188		26	97
						85	88					76	160	74	125						215	223	183	227		17	84
						85	89					77	120	74	77						215	221	183	229		31	235
						85	90					77	121	74	162						216	219	183	236		84	178
						85	91					77	122	75	122						216	220	183	237		15	238
						85	92					77	123	75	123						216	221	183	238		51	103
						85	93					77	124	75	124						216	222	183	239		144	184
						85	96					77	131	75	125						216	223	183	240		65	106
						85	97					77	160	75	126						216	224	183	186		84	186
						85	100					77	161	75	162						216	243	183	204		75	112
						85	124					77	162	75	163						216	245	183	192		106	197
						86	89					77	163	75	78						216	242	183	235		60	89
						86	90					77	118	75	121						216	240	183	191		155	226
						86	91					77	119	75	161						217	220	183	208		79	205
						86	92					77	133	75	129						217	221	183	209		72	169
						86	93					77	159	76	121						217	222	184	187		68	106
						86	96					77	129	76	122						217	223	184	188		32	98
						86	97					77	130	76	123						217	224	184	236		119	145
						86	95					78	118	76	124						217	245	184	237		133	151
						86	99					78	119	76	125						217	225	184	238		180	222
						86	100					78	120	76	161						217	243	184	239		52	244
						87	90					78	121	76	162						217	226	184	240		22	60
						87	91					78	122	76	163						217	241	184	189		78	161
						87	92					78	123	76	120						217	242	184	235		71	118
						87	93					78	124	76	79						217	248	184	190		68	249
						87	96					78	131	76	160						217	251	184	204
						87	123					78	133	77	120						218	221	184	191
						88	91					78	159	77	121						218	222	185	188
						88	92					78	160	77	122						218	223	185	189
						88	96					78	161	77	123						218	224	185	201
						89	92					78	162	77	124						219	222	185	204
						89	96					78	163	77	131						219	223	185	229
						89	123					78	81	77	160						220	223	185	235
						89	93					78	117	77	161						220	245	185	236
						89	124					78	158	77	162						220	243	185	237
						90	96					79	117	77	163						220	244	185	238
						90	124					79	118	77	159						220	246	185	190
						90	125					79	119	77	80						220	224	185	194
						90	126					79	120	77	118						221	243	185	198
						90	93					79	121	77	119						221	244	185	191
						90	123					79	122	77	133						221	245	185	199
						90	127					79	131	77	129						221	246	185	209
						91	96					79	133	77	125						221	224	185	234
						91	123					79	158	77	130						221	242	185	192
						91	124					79	159	78	118						221	247	185	208
						91	125					79	160	78	119						221	248	185	228
						91	126					79	161	78	120						222	242	185	239
						91	122					79	162	78	121						222	243	185	200
						91	128					79	163	78	122						222	244	186	189
						91	94					79	112	78	123						222	245	186	190
						91	97					79	113	78	124						222	246	186	191
						91	121					79	116	78	131						222	248	186	198
						92	96					79	82	78	133						222	225	186	204
						92	97					79	157	78	159						222	241	186	235
						92	122					79	115	78	160						222	240	186	236
						92	123					79	105	78	161						223	241	186	237
						92	124					79	132	78	162						223	242	186	238
						92	125					80	112	78	163						223	243	186	199
						92	126					80	113	78	117						223	244	186	192
						92	128					80	116	78	81						223	245	186	193
						92	129					80	117	78	158						223	246	186	194
						92	95					80	118	79	117						223	248	186	234
						92	113					80	119	79	118						223	251	187	190
						92	98					80	133	79	119						223	226	187	191
						92	121					80	157	79	120						223	240	187	192
						92	101					80	158	79	121						223	250	187	236
						92	117					80	159	79	122						224	240	187	193
						92	100					80	160	79	131						224	241	187	194
						93	96					80	161	79	133						224	242	187	204
						93	97					80	114	79	158						224	243	187	237
						93	98					80	115	79	159						224	245	187	240
						93	113					80	83	79	160						224	248	188	191
						93	122					80	156	79	161						224	227	188	192
						93	123					81	112	79	162						224	239	188	193
						93	124					81	113	79	112						224	238	188	194
						93	125					81	114	79	116						225	239	188	204
						93	117					81	115	79	82						225	240	188	208
						93	121					81	116	79	113						225	241	188	236
						93	99					81	117	79	157						225	242	188	238
						93	100					81	118	79	124						225	243	188	240
						93	101					81	119	79	132						225	238	188	198
						94	97					81	156	80	112						226	238	188	209
						94	98					81	157	80	113						226	239	188	237
						94	99					81	158	80	116						226	240	188	212
						94	113					81	159	80	117						226	241	188	239
						94	114					81	160	80	118						226	242	189	192
						94	117					81	84	80	119						226	243	189	193
						94	121					81	85	80	120						226	229	189	194
						94	122					81	93	80	133						226	237	189	195
						94	123					81	90	80	157						227	237	189	198
						94	124					81	105	80	158						227	238	189	204
						94	110					81	133	80	159						227	239	189	208
						94	100					81	111	80	160						227	240	189	196
						94	101					81	131	80	161						227	241	189	199
						94	115					81	106	80	114						227	235	189	197
						94	120					82	85	80	115						227	230	189	200
						95	98					82	93	80	83						227	236	189	201
						95	99					82	112	80	156						228	235	190	193
						95	100					82	113	81	112						228	237	190	194
						95	113					82	114	81	113						228	238	190	195
						95	122					82	115	81	114						228	239	190	204
						95	124					82	116	81	115						228	240	191	194
						95	101					82	117	81	116						228	236	192	208
						95	102					82	155	81	117						228	231	192	195
						96	99					82	156	81	118						228	234	192	204
						96	100					82	157	81	119						228	233	192	212
						96	101					82	158	81	133						229	234	192	209
						96	113					82	159	81	156						229	235	192	240
						96	122					83	90	81	157						229	236	193	196
						96	102					83	93	81	158						229	237	193	198
						96	124					83	113	81	159						229	238	194	198
						96	103					83	114	81	160						229	239	194	208
						96	104					83	115	81	85						229	232	194	197
						96	123					83	116	81	90						229	233	194	199
						97	100					83	155	81	93						230	233	194	204
						97	101					83	156	81	105						230	234	194	203
						97	102					83	157	81	107						230	235	194	207
						97	110					83	158	81	111						230	236	194	209
						97	113					83	94	81	106						230	237	194	212
						97	124					83	86	81	131						230	238	195	198
						97	109					83	92	81	132						231	234	195	199
						97	129					84	90	82	85						231	235	195	200
						97	103					84	92	82	93						231	236	195	207
						97	106					84	93	82	112						231	237	195	203
						97	114					84	94	82	113						232	235	195	204
						97	122					84	95	82	114						232	236	195	208
						97	104					84	114	82	115						233	236	196	199
						97	107					84	115	82	116						234	237	196	200
						97	111					84	154	82	117						235	238	196	203
						97	112					84	155	82	155						236	239	197	200
						97	123					84	156	82	156						237	240	197	203
						98	101					84	157	82	157						238	241	197	207
						98	102					84	87	82	158						239	242	197	204
						98	103					84	91	82	159						240	243	197	201
						98	106					84	96	83	90						242	245	197	202
						98	109					84	102	83	92						242	248	197	205
						98	110					84	103	83	93						243	248	198	201
						98	111					85	90	83	94						243	246	198	203
						98	113					85	91	83	113						243	247	198	204
						98	124					85	92	83	114						243	250	198	207
						98	107					85	93	83	115						243	251	198	208
						98	114					85	94	83	116						244	247	198	202
						98	104					85	95	83	155						244	248	198	205
						98	105					85	114	83	156						244	249	198	209
						99	102					85	115	83	157						245	248	198	206
						99	103					85	88	83	158						245	249	198	211
						99	104					85	89	83	154						245	250	198	212
						99	106					85	102	83	86						245	251	199	202
						99	110					85	103	84	92						246	249	199	203
						99	105					85	113	84	93						247	250	199	204
						100	103					85	140	84	94						248	251	199	234
						100	104					85	116	84	95						15	70	199	235
						100	106					85	112	84	96						15	149	200	203
						100	105					86	89	84	114						15	150	200	204
						100	107					86	90	84	115						15	151	200	205
						100	109					86	91	84	154						15	152	200	206
						100	129					86	92	84	155						15	153	200	207
						101	104					86	93	84	156						15	155	201	204
						101	105					86	94	84	157						15	18	201	205
						101	106					86	95	84	87						15	44	201	235
						101	107					86	102	84	89						15	41	201	206
						101	109					86	103	84	90						15	71	201	209
						101	110					86	114	84	153						15	154	201	228
						101	113					86	140	84	91						15	69	201	207
						101	108					86	141	84	102						16	41	201	233
						101	111					86	142	84	103						16	44	201	234
						101	129					86	101	85	89						16	70	201	208
						101	112					86	143	85	90						16	149	201	226
						101	132					86	145	85	91						16	150	201	238
						101	124					86	104	85	92						16	151	201	230
						101	134					86	138	85	93						16	152	201	236
						102	105					86	139	85	94						16	155	201	229
						102	106					87	90	85	95						16	48	201	237
						102	107					87	91	85	114						16	19	201	227
						102	108					87	92	85	115						16	40	202	205
						102	109					87	94	85	155						16	153	202	206
						102	110					87	140	85	88						16	154	202	207
						103	106					87	141	85	102						16	45	202	228
						103	107					87	142	85	103						16	66	202	208
						104	107					87	143	85	140						16	71	202	210
						105	108					88	91	85	142						17	44	202	209
						105	109					88	92	85	113						17	48	203	206
						106	109					88	141	85	112						17	148	203	207
						106	110					89	92	85	116						17	149	203	208
						106	111					89	141	86	89						17	150	203	209
						106	113					89	93	86	90						17	151	203	210
						106	112					89	113	86	91						17	152	203	211
						106	134					89	112	86	92						17	153	204	207
						107	110					89	114	86	93						17	20	204	208
						107	111					89	115	86	94						17	40	204	209
						107	112					89	111	86	95						17	47	204	210
						107	113					89	104	86	101						17	147	204	211
						107	114					89	138	86	102						17	43	204	226
						108	111					89	140	86	103						17	146	204	228
						108	112					89	142	86	114						18	40	204	238
						108	113					89	143	86	140						18	43	204	212
						108	114					90	93	86	141						18	44	204	235
						108	132					90	112	86	142						18	47	204	237
						108	115					90	113	86	143						18	147	204	240
						109	112					90	114	86	139						18	148	205	208
						109	113					90	115	86	145						18	149	205	209
						109	114					90	94	86	100						18	150	205	210
						109	132					90	103	86	138						18	151	205	226
						109	134					90	104	87	90						18	152	205	228
						109	115					90	111	87	92						18	153	205	238
						109	124					90	116	87	94						18	41	205	211
						109	129					90	117	87	140						18	21	205	212
						109	116					91	103	87	141						18	146	205	213
						110	113					91	104	87	142						18	39	205	235
[truncated: 2,533 more rows]

## Sheet: figure_S1-1
KaiB
crystallographic contacts			Original GMN			GMN subfamily			Original MSATR			MSATR subfamily			Full Pipeline			Superposition
x	y		x	y		x	y		x	y		x	y		x	y		x	y
37	8		29	82		59	90		34	39		10	42		51	54		51	54
38	8		30	82		55	92		33	36		6	40		44	52		81	84
39	8		29	81		57	90		31	35		9	41		49	52		84	87
40	8		46	53		29	33		34	41		10	44		53	58		44	52
41	8		44	52		28	34		32	35		12	44		52	55		49	52
42	8		44	53		29	36		35	38		11	43		44	53		53	58
90	8		46	54		31	35		33	37		8	42		46	53		65	74
91	8		56	67		28	32		31	34		11	41		53	61		60	76
92	8		56	65		29	32		34	40		5	38		50	61		75	88
93	8		45	48		26	31		35	40		8	40		54	59		87	90
94	8		44	49		32	39		34	37		9	43		51	55		64	85
95	8		42	49		33	42		17	20		4	38		50	53		63	74
96	8		33	86		14	87		13	20		7	38		52	56		52	55
31	8		35	86		12	87		16	21		12	42		45	48		64	75
11	8		6	40		15	80		13	23		6	38		58	63		44	53
68	8		8	40		12	81		14	20		7	39		46	61		66	73
89	8		11	43		17	80		18	21		14	47		54	57		65	72
55	8		15	45		12	90		15	21		13	43		50	54		75	85
102	8		8	42		5	93		12	24		9	39		44	56		63	76
31	9		16	47		5	92		13	24		12	47		60	63		77	84
38	9		10	42		13	84		18	22		14	46		56	67		46	53
39	9		13	45		10	88		13	21		10	40		44	61		97	100
40	9		12	46		8	90		19	22		8	44		46	58		53	61
41	9		13	43		6	91		15	20		12	46		40	67		73	92
42	9		15	48		19	82		15	25		5	37		53	59		50	61
43	9		12	44		11	78		14	18		31	41		53	57		54	59
68	9		15	47		9	80		15	23		32	36		42	67		75	84
89	9		5	40		27	72		12	23		31	39		46	56		78	81
90	9		9	41		25	70		12	20		32	38		44	49		79	85
91	9		6	37		22	70		15	22		33	36		50	59		77	81
92	9		14	47		48	74		16	22		32	37		47	61		51	55
93	9		6	38		46	75		22	80		31	38		41	64		94	97
95	9		4	40		75	85		23	80		32	41		56	65		50	53
27	9		10	44		76	85		23	79		32	39		42	65		83	87
72	9		13	42		27	53		53	58		18	21		48	51		68	72
76	9		7	39		30	54		51	54		19	22		46	60		52	56
12	9		7	38		27	56		49	52		15	20		41	66		73	88
44	9		14	45		29	51		54	59		16	21		52	58		87	91
64	9		6	36		14	46		50	53		18	22		45	61		91	94
69	9		46	61		16	47		53	57		13	20		49	53		68	73
65	9		46	58		15	45		52	56		16	24		53	56		77	85
73	9		46	60		41	47		53	61		17	20		58	65		45	48
24	9		26	29		41	49		52	55		16	20		58	61		58	63
75	9		29	32		51	55		54	57		18	25		39	66		46	61
79	9		26	30		46	61		53	59		17	21		50	60		83	86
86	9		29	33		47	59		51	55		14	20		47	53		99	102
88	9		30	35		51	58		9	65		16	22		48	53		78	84
40	10		28	32		42	57		11	65		16	25		47	59		67	72
41	10		30	33		46	56		8	66		35	38		45	49		54	57
42	10		32	36		48	61		11	63		35	39		59	63		88	91
43	10		31	36		51	54		7	67		51	54		46	54		68	71
44	10		27	31		45	58		9	66		48	51		55	67		91	95
64	10		27	41		50	60		7	66		49	52		42	49		96	99
68	10		28	43		73	78		11	64		51	55		51	57		50	54
88	10		27	42		73	80		10	64		50	53		44	51		92	95
89	10		65	74		75	79		9	67		13	24		46	52		44	56
90	10		65	71		70	79		5	66		11	24		44	67		82	86
91	10		65	72		27	79		44	52		13	23		50	57		64	88
92	10		68	72		26	78		44	53		11	23		49	55		60	63
93	10		68	73		26	80		46	53		22	25		45	63		56	67
56	10		64	75		23	80		60	76		21	25		49	60		44	61
57	10		65	75		60	71		63	74		21	24		49	56		62	77
13	10		63	74		60	69		66	73		25	28		40	70		73	96
27	10		67	71		10	42		65	74		26	29		47	54		66	89
76	10		67	72		10	44		64	75		25	29		44	63		68	92
86	10		71	74		7	47		63	76		26	30		58	67		75	79
58	10		75	79		9	45		68	71		11	27		53	60		46	58
59	10		76	80		6	40		62	77		9	27		56	61		66	92
55	10		74	77		5	38		68	73		28	41		50	55		98	101
52	10		72	75		4	40		64	77		27	43		50	58		65	71
53	10		75	78		7	66		65	72		27	41		46	49		60	74
54	10		71	77		12	67		62	79		29	33		44	60		80	84
24	11		73	76		11	64		67	72		28	32		44	50		86	90
27	11		73	78		8	65		58	74		29	32		46	59		67	70
40	11		77	80		17	37		62	76		30	34		42	52		40	67
41	11		73	77		18	40		66	71		28	33		54	58		87	92
42	11		74	78		18	43		62	78		28	31		57	65		53	59
43	11		71	75		56	79		60	74		68	72		42	56		79	84
44	11		75	80		55	81		66	75		68	73		45	50		53	57
57	11		77	81		85	90		67	73		70	73		54	60		71	74
76	11		71	78		85	89		66	72		69	73		42	48		92	98
86	11		71	76		44	87		26	29		70	74		48	61		73	78
88	11		76	79		44	84		25	28		94	97		47	56		42	67
89	11		73	79		49	66		25	29		98	102		42	57		64	79
90	11		84	87		56	67		81	84		97	100		54	61		72	75
91	11		81	84		54	67		77	84		94	99		40	66		90	93
45	11		86	90		56	65		77	85		99	102		55	59		46	56
58	11		82	86		52	67		75	84		94	98		44	54		74	77
79	11		80	84		47	66		78	84		93	96		38	69		73	91
87	11		87	90		57	67		75	85		95	101		44	65		66	88
14	11		83	87		29	82		79	85		95	99		43	62		77	80
46	11		87	91		34	82		81	85		97	101		53	62		71	77
85	11		78	84		30	82		26	82		95	98		46	62		81	87
68	11		79	84		30	85		26	79		98	101		45	58		44	49
72	11		88	92		36	82		26	80		97	102		48	54		50	59
75	11		88	91		32	83		26	83		87	90		38	68		64	77
20	11		85	88		10	70		84	87		87	92		48	52		73	76
23	11		82	85		8	72		83	86		87	93		49	57		67	71
61	11		84	88		15	69		83	87		46	53		51	59		79	88
24	12		83	86		17	68		91	94		46	56		40	68		47	61
41	12		85	89		14	56		91	95		46	57		46	50		41	64
42	12		86	89		16	58		92	98		47	53		44	64		88	92
43	12		23	26		13	55		90	93		46	58		59	67		56	65
44	12		24	28		51	87		91	97		47	57		40	52		42	65
45	12		23	27		52	87		91	99		46	55		47	62		48	51
46	12		24	27		55	87		91	96		46	54		42	64		75	78
57	12		22	26		16	21		92	95		12	59		44	62		82	85
58	12		35	38		16	19		29	82		11	58		61	64		62	79
59	12		35	39		30	68		30	82		11	60		40	69		90	94
76	12		34	37		33	68		33	83		10	59		54	63		66	72
85	12		34	38		68	72		32	82		25	32		47	50		73	77
86	12		17	20		69	73		5	40		25	33		41	67		46	60
87	12		18	21		34	54		7	40		7	66		43	66		76	80
88	12		15	21		34	57		9	42		7	64		49	61		85	90
89	12		19	22		75	90		10	44		7	67		26	29		84	88
90	12		18	22		76	90		12	44		8	67		17	20		41	66
49	12		16	21		7	22		11	41		8	66		19	22		71	92
15	12		13	21		6	22		10	41		24	41		16	21		52	58
47	12		18	24		6	25		10	43		24	43		18	21		74	78
61	12		49	52		13	24		10	42		9	31		13	20		94	98
79	12		50	54		11	23		7	39		11	31		18	22		45	61
52	12		51	54		65	78		12	42		11	30		31	41		49	53
56	12		51	55		65	79		9	43		1	100		21	25		79	82
91	12		52	55		14	41		9	41		1	102		13	24		97	101
50	12		49	53		12	39		8	41		2	101		14	20		53	56
51	12		50	53		44	51		77	81		1	97		35	38		76	88
53	12		52	56		65	74		78	81		1	101		22	25		85	88
55	12		53	56		8	61		37	93		1	99		25	28		80	83
92	12		54	57		25	36		39	93		2	98		14	17		98	102
24	13		30	86		24	47		38	93		2	100		33	36		71	75
42	13		30	85		14	61		39	89		67	70		21	24		64	89
43	13		26	82		54	61		41	89		66	70		27	41		58	65
44	13		26	78		24	41		94	97		53	58		13	23		58	61
45	13		26	81		20	24		97	100		54	57		32	36		39	66
46	13		26	80		28	41		96	99		44	59		28	32		74	88
47	13		10	67		57	84		95	98		83	87		29	33		60	77
49	13		7	66		24	28		99	102		40	67		34	39		86	91
58	13		9	64		41	66		98	101		28	36		29	32		50	60
85	13		7	68		36	61		96	101		25	36		15	21		47	53
86	13		12	65		8	29		87	90		19	47		24	43		48	53
87	13		5	69		10	93		87	91		44	52		31	35		71	78
88	13		9	66		20	47		88	91		12	52		15	20		78	85
89	13		6	69		5	78		88	92		45	48		31	39		47	59
16	13		7	69		19	73		21	24		78	82		11	24		69	73
84	13		12	67		10	57		22	25		22	29		25	29		45	49
48	13		11	64		65	93		21	25		46	50		11	23		91	97
17	13		31	41		4	19		22	26		75	79		28	41		86	89
20	13		30	41		6	34		33	86		3	96		35	39		85	89
79	13		30	39		55	75		30	86		6	92		27	43		59	63
80	13		31	42		21	59		30	85		7	35		28	31		82	90
20	14		12	58		15	76		34	86		44	63		13	21		46	54
43	14		12	56		34	93		31	86		23	58		32	35		66	75
44	14		11	24					29	32					16	20		55	67
45	14		11	23					28	32					24	28		59	76
46	14		66	88					28	31					34	41		66	70
47	14		66	89					34	89					33	37		71	76
84	14		11	19					33	90					32	38		42	49
85	14		11	20					58	63					30	41		51	57
86	14		11	17					60	63					24	41		44	51
87	14		73	88					10	27					11	20		62	78
88	14		75	88					11	27					18	25		46	52
48	14		76	88					12	27					30	33		60	78
17	14		74	88					12	56					28	43		44	67
83	14		13	61					14	56					26	30		58	74
20	15		14	61					73	92					23	26		65	75
44	15		15	61					71	92					14	19		50	57
45	15		38	90					68	96					16	24		49	55
46	15		39	89					68	95					22	26		45	63
47	15		39	88					31	41					16	19		97	102
48	15		4	7					30	41					30	35		49	60
84	15		22	78					66	89					11	19		49	56
85	15		23	79					64	89					31	42		70	73
86	15		22	79					64	88					30	39		40	70
87	15		23	78					7	70					32	37		59	71
21	15		23	80					6	69					13	17		47	54
24	15		73	92					68	92					31	36		59	78
43	15		73	91					67	92					14	21		44	63
20	16		58	63					66	92					27	30		92	96
21	16		60	63					10	30					23	27		55	71
24	16		59	63					10	31					16	25		73	95
45	16		60	76					64	85					31	37		58	67
46	16		60	77					75	88					27	42		73	79
47	16		26	85					37	90					14	18		53	60
85	16		27	85					73	96					23	30		79	83
19	16		23	64					24	43					19	25		80	88
43	16		33	82					19	80					11	17		75	80
48	16		9	27					50	61					15	18		94	99
20	17		64	85					21	45					34	37		56	61
21	17		35	90					3	70					19	23		50	55
22	17		24	43					27	41					35	41		84	91
24	17		27	64					12	52					25	32		73	80
45	17		66	92					6	93					15	19		50	58
83	17		23	85					11	58					20	24		59	74
85	17		21	24					15	45					31	38		57	74
23	17		23	30					37	86					28	39		83	88
79	17		9	89					44	61					22	29		59	79
84	17		47	50					55	71					18	24		46	49
21	18		19	60					19	59					30	34		76	79
22	18		13	49					13	80					31	43		95	98
83	18		9	85					8	34					17	25		65	68
23	18		15	18					28	43					24	27		83	90
24	18		19	78					27	64					27	39		60	75
25	18		22	59											24	31		81	85
79	18														15	24		44	60
22	19														14	25		68	91
23	19														21	28		44	50
24	19														27	44		46	59
79	19														20	25		42	52
83	19														32	39		61	79
82	19														31	40		52	67
25	19														36	39		61	76
85	19														17	21		63	75
26	19														20	23		54	58
78	19														28	36		57	65
23	20														37	40		69	72
24	20														34	38		57	73
25	20														12	20		42	56
79	20														27	31		74	80
83	20														22	28		45	50
85	20														35	40		72	79
78	20														11	16		54	60
26	20														16	22		74	91
27	20														33	38		96	100
43	20														31	34		42	48
75	20														34	40		48	61
84	20														12	24		47	56
86	20														25	31		42	57
82	20														32	40		76	81
24	21														26	32		82	88
25	21														37	41		55	75
26	21														17	23		59	80
79	21														11	21		54	61
83	21														28	34		93	96
85	21														36	40		62	81
27	21														13	18		40	66
28	21														11	15		55	59
25	22														19	27		76	84
26	22														21	29		64	78
79	22														26	41		72	77
83	22														28	42		44	54
27	22														10	42		70	92
28	22														8	40		62	89
75	22														9	41		89	92
29	22														12	44		38	69
26	23														10	44		57	69
27	23														6	40		44	65
75	23														11	43		43	62
79	23														5	40		78	83
83	23														8	42		64	76
28	23														6	38		53	62
78	23														15	45		46	62
29	23														13	43		45	58
41	23														9	39		48	54
76	23														7	40		66	85
30	23														11	41		76	91
71	23														7	39		38	68
74	23														5	38		85	92
85	23														4	38		95	99
27	24														12	52		48	52
28	24														14	47		70	74
29	24														9	43		62	83
41	24														12	46		68	90
43	24														7	38		49	57
75	24														15	47		51	59
79	24														16	47		53	65
83	24														13	45		40	68
30	24														6	37		46	50
31	24														4	40		44	64
32	24														9	42		59	67
76	24														14	46		40	52
85	24														14	45		47	62
86	24														15	48		42	64
42	24														10	43		44	62
44	24														13	42		61	64
28	25														20	45		55	70
29	25														3	38		95	100
30	25														8	41		72	76
41	25														13	49		40	69
43	25														10	41		72	80
75	25														5	37		65	73
79	25														12	42		67	73
32	25														6	36		62	85
31	25														12	53		54	63
29	26														19	47		47	50
30	26														6	39		41	67
32	26														15	46		83	89
41	26														15	50		76	85
75	26														18	43		43	66
31	26														20	47		70	90
71	26														21	45		74	79
33	26														19	43		49	61
72	26														8	43		62	86
74	26														3	40		26	29
30	27														16	45		17	20
31	27														17	45		10	42
32	27														20	43		19	22
41	27														3	36		16	21
71	27														3	37		18	21
72	27														22	47		13	20
75	27														13	44		18	22
79	27														19	46		31	41
76	27														21	47		8	40
33	27														12	47		21	25
35	27														11	47		9	41
34	27														11	46		13	24
39	27														18	47		12	44
40	27														4	42		14	20
43	27														25	45		35	38
73	27														13	48		22	25
68	27														11	45		25	28
69	27														13	50		10	44
42	27														15	53		6	40
86	27														15	54		11	43
31	28														4	36		14	17
32	28														15	49		33	36
33	28														14	50		21	24
40	28														13	53		27	41
41	28														11	44		13	23
43	28														4	37		32	36
72	28														14	52		11	27
75	28														22	46		28	32
39	28														15	42		5	40
34	28														16	50		7	66
35	28														19	45		29	33
36	28														24	47		34	39
32	29														7	37		29	32
33	29														5	36		15	21
41	29														24	46		12	56
75	29														81	84		24	43
34	29														84	87		31	35
35	29														65	74		10	65
36	29														60	76		8	42
33	30														87	90		15	20
34	30														64	85		9	64
35	30														63	74		31	39
36	30														64	75		11	24
41	30														66	73		25	29
72	30														65	72		6	38
75	30														75	85		15	45
71	30														63	76		11	23
39	30														77	84		28	41
74	30														97	100		13	43
69	30														75	84		35	39
73	30														78	81		9	39
70	30														79	85		27	43
34	31														77	81		7	40
35	31														94	97		7	67
36	31														83	87		9	65
39	31														68	72		9	66
40	31														87	91		11	41
41	31														91	94		7	39
72	31														68	73		3	70
75	31														77	85		11	62
38	31														83	86		12	58
37	31														99	102		28	31
42	31														78	84		13	21
35	32														67	72		5	38
36	32														88	91		32	35
37	32														68	71		4	38
39	32														91	95		12	52
40	32														96	99		8	67
36	33														92	95		6	69
39	33														82	86		9	27
38	34														62	77		14	47
39	34														75	79		16	20
37	34														98	101		10	67
69	34														65	71		24	28
71	34														60	74		9	43
72	34														80	84		11	64
74	34														86	90		34	41
38	35														67	70		33	37
39	35														87	92		12	46
40	35														79	84		32	38
95	35														71	74		30	41
69	35														92	98		24	41
72	35														73	78		11	20
71	35														64	79		18	25
68	35														72	75		8	66
70	35														90	93		12	65
39	36														74	77		30	33
40	36														77	80		7	38
95	36														71	77		15	47
40	37														81	87		28	43
95	37														64	77		26	30
96	37														73	76		23	64
97	37														67	71		23	26
93	37														79	88		8	65
93	38														88	92		16	47
95	38														75	78		13	45
96	38														82	85		14	19
91	38														62	79		14	61
91	39														90	94		4	70
93	39														66	72		7	70
95	39														73	77		16	24
42	39														76	80		22	26
68	39														85	90		6	37
69	39														84	88		27	64
72	39														74	78		7	68
67	39														94	98		13	61
91	40														79	82		4	40
93	40														97	101		16	19
95	40														85	88		30	35
43	40														80	83		11	19
90	40														98	102		5	70
96	40														71	75		31	42
95	41														60	77		30	39
44	41														86	91		9	42
72	41														71	78		32	37
76	41														78	85		13	17
79	41														69	73		14	46
90	41														91	97		7	69
75	41														86	89		5	69
90	42														85	89		31	36
45	42														82	90		14	21
88	42														66	75		14	45
89	42														59	76		27	30
56	42														66	70		15	48
52	42														71	76		10	27
53	42														62	78		23	27
55	42														60	78		12	67
92	42														58	74		6	70
46	43														65	75		16	25
49	43														97	102		31	37
79	43														70	73		27	42
86	43														59	78		10	43
49	44														92	96		13	42
88	44														73	79		10	56
47	44														79	83		14	18
48	44														80	88		6	68
50	44														75	80		23	30
87	44														94	99		5	68
58	44														84	91		19	25
85	44														73	80		11	63
86	44														59	74		11	17
52	44														57	74		19	60
56	44														83	88		15	18
51	44														59	79		34	37
57	44														76	79		19	23
48	45														95	98		8	70
49	45														83	90		14	60
50	45														60	75		35	41
85	45														81	85		11	61
51	45														61	79		25	32
87	45														61	76		15	19
49	46														63	75		11	58
50	46														69	72		9	31
51	46														57	73		20	45
85	46														74	80		20	24
87	46														72	79		31	38
58	46														96	100		3	38
52	46														76	81		28	39
50	47														82	88		22	29
51	47														59	80		18	24
85	47														93	96		8	41
51	48														62	81		13	49
52	49														76	84		30	34
53	49														64	78		31	43
58	49														72	77		10	41
58	50														89	92		5	37
53	50														78	83		12	42
54	51														64	76		21	61
56	51														66	85		17	25
56	52														85	92		6	36
57	52														95	99		10	70
58	52														70	74		12	53
55	52														62	83		24	27
87	52														95	100		19	47
59	52														72	76		27	39
90	52														72	80		6	39
56	53														65	73		24	31
57	53														67	73		22	59
92	53														62	85		15	46
57	54														83	89		16	61
92	54														76	85		13	62
102	54														74	79		11	60
92	55														62	86		15	24
102	55														30	82		15	50
90	55														29	82		14	25
58	55														37	90		18	43
93	55														33	86		20	47
94	55														30	86		14	56
101	55														39	89		21	28
90	56														37	93		27	44
92	56														30	85		21	45
59	56														39	93		25	36
102	56														34	86		20	25
89	57														33	83		15	61
90	57														34	89		32	39
92	57														33	90		31	40
60	57														33	82		19	43
87	57														37	87		8	43
88	57														37	86		36	39
91	57														35	86		12	62
64	57														35	90		8	27
93	57														38	90		19	58
87	58														29	83		17	21
88	58														29	81		5	67
89	58														39	90		20	23
90	58														34	90		3	40
92	58														37	94		28	36
64	58														41	89		16	45
91	58														39	86		37	40
61	58														39	88		20	62
63	58														32	83		16	58
86	58														36	90		34	38
63	59														33	81		12	20
64	59														35	88		4	69
87	59														34	82		18	60
88	59														35	89		17	45
89	59														38	93		10	31
90	59														32	90		21	51
91	59														31	84		27	31
62	59														32	86		14	58
65	59														39	85		18	59
86	59														42	88		22	28
92	59														32	82		8	68
63	60														41	86		20	43
64	60														37	92		35	40
87	60														75	88		3	36
88	60														73	88		11	16
89	60														76	88		3	37
90	60														74	88		9	30
65	60														23	80		18	61
80	60														26	80		22	47
86	60														26	82		18	40
66	60														23	79		8	47
76	60														22	80		19	61
64	61														26	79		16	22
65	61														27	85		13	44
76	61														26	78		19	46
80	61														23	78		33	38
86	61														22	78		14	63
87	61														26	85		21	47
88	61														26	83		24	62
89	61														22	79		23	61
90	61														26	81		31	34
66	61														27	79		12	47
68	61														26	88		10	28
67	61														22	76		8	72
77	61														23	81		21	59
79	61														26	86		11	47
81	61														23	75		34	40
73	61														25	80		27	47
78	61														27	89		12	24
65	62														11	27		19	59
66	62														9	27		25	31
76	62														10	27		32	40
80	62														8	27		3	69
86	62														10	28		11	46
87	62														7	66		18	47
88	62														12	56		18	62
89	62														10	65		28	48
67	62														9	64		26	32
73	62														7	67		37	41
68	62														9	65		4	42
66	63														9	66		25	45
67	63														3	70		13	48
89	63														11	62		5	32
68	63														12	58		7	72
67	64														8	67		17	23
68	64														6	69		12	39
89	64														10	67		11	45
90	64														11	64		25	61
91	64														8	66		13	50
76	64														12	65		19	62
69	64														23	64		15	60
73	64														8	65		15	53
72	64														14	61		11	21
88	64														4	70		15	54
92	64														7	70		15	28
68	65														27	64		28	34
73	65														7	68		4	36
76	65														13	61		22	53
89	65														5	70		39	43
69	65														7	69		22	62
72	65														5	69		4	68
77	65														12	67		15	49
70	65														6	70		8	32
74	65														10	56		18	54
80	65														6	68		14	50
86	65														5	68		22	50
69	66														11	63		36	40
73	66														19	60		17	63
76	66														8	70		9	63
89	66														14	60		18	51
70	66														11	61		13	18
73	67														11	58		11	15
91	67														21	61		19	27
70	67														10	70		12	63
89	67														22	59		26	35
72	68														16	61		13	53
73	68														13	62		21	29
89	68														11	60		27	61
91	68														14	56		12	59
71	68														15	61		21	63
76	68														12	62		25	59
74	68														19	58		11	44
90	68														5	67		18	63
72	69														20	62		13	31
73	69														16	58		7	64
74	69														4	69		10	64
75	69														18	60		4	37
76	69														14	58		4	67
91	69														18	59		14	52
73	70														8	68		28	61
74	70														18	61		17	60
75	70														19	61		22	64
76	70														14	63		25	49
77	70														24	62		17	62
74	71														23	61		26	41
75	71														8	72		22	46
76	71														21	59		10	57
77	71														19	59		14	62
78	71														3	69		27	49
75	72														18	62		25	63
76	72														7	72		22	57
77	72														25	61		17	52
78	72														19	62		28	42
79	72														15	60		10	60
86	72														22	62		13	60
89	72														4	68		15	42
76	73														17	63		16	50
77	73														9	63		19	45
78	73														12	63		24	47
79	73														27	61		7	37
80	73														12	59		5	36
81	73														21	63		24	46
77	74														25	59		27	62
78	74														18	63		30	82
79	74														7	64		29	82
80	74														10	64		23	80
82	74														4	67		37	90
81	74														28	61		33	86
83	74														17	60		26	80
78	75														22	64		26	82
79	75														17	62		30	86
80	75														10	57		23	79
83	75														14	62		39	89
81	75														25	63		22	80
86	75														22	57		37	93
82	75														10	60		26	79
79	76														13	60		27	85
80	76														27	62		30	85
81	76														73	92		39	93
83	76														68	92		34	86
86	76														66	92		33	83
89	76														73	91		34	89
82	76														71	92		33	90
84	76														68	91		33	82
85	76														74	91		19	80
88	76														70	92		26	78
80	77														76	91		23	78
81	77														68	90		37	87
82	77														70	90		37	86
83	77														9	89		22	78
86	77														6	93		35	86
84	77														9	88		19	78
81	78														5	93		23	85
82	78														8	89		26	85
83	78														7	92		35	90
84	78														7	93		26	83
86	78														9	92		38	90
85	78														5	92		29	83
82	79														7	89		22	79
83	79														7	88		29	81
84	79														8	91		39	90
85	79														64	88		34	90
86	79														66	89		37	94
87	79														66	88		41	89
83	80														64	89		26	81
84	80														62	89		39	86
85	80														3	6		39	88
86	80														4	7		32	83
87	80														5	8		36	90
88	80														3	7		33	81
89	80														4	8		30	89
84	81														9	31		22	83
85	81														10	31		30	79
86	81														9	30		27	79
85	82														8	32		26	88
86	83														55	90		35	88
87	84														55	92		22	76
88	85														55	91		23	81
89	86														1	102		34	82
90	86														1	101		35	89
92	89														1	100		18	76
93	90														27	47		38	93
94	91														28	48		32	90
95	91														25	49		26	86
95	92														27	49		31	84
102	92																	34	93
96	93																	23	75
102	93																	25	80
102	94																	32	86
100	94																	39	85
101	94																	42	88
97	94																	32	82
98	94																	22	87
99	94																	27	89
98	95																	41	86
102	95																	37	92
99	95																	9	89
100	95																	6	93
99	96																	9	85
100	96																	9	88
100	97																	5	93
101	98																	8	89
102	98																	7	92
102	99																	12	87
-5	-2																	7	93
-5	-1																	9	92
-5	0																	5	92
-5	1																	14	87
-4	-1																	7	89
-4	0																	7	88
-4	1																	8	91
-4	2																	5	87
-4	3																	3	6
-3	0																	4	7
-3	1																	5	8
-3	2																	3	7
-2	1																	7	10
-1	2																	7	11
-1	3																	4	8
0	3																	35	66
1	4																	32	69
2	5																	33	68
3	6																	55	90
3	37																	55	92
3	36																	57	83
4	36																	55	87
4	37																	57	88
4	69																	55	91
4	7																	55	84
4	38																	58	91
5	8																	25	70
5	37																	22	70
5	38																	16	70
5	68																	20	70
5	69																	17	70
5	39																	1	102
5	40																	1	101
5	70																	1	100
5	94																	51	87
6	36																	50	84
6	37																	48	83
6	38																	51	83
6	39																	28	53
6	40																	27	56
6	68																	5	51
6	69																	4	48
6	9																	20	91
6	67																	14	91
6	41																	17	91
7	37																	14	92
7	38																	68	96
7	39																	32	48
7	40																	3	55
7	41																	31	64
7	66																	3	83
7	68																	3	29
7	69																	70	85
7	67																	32	54
7	70																	45	92
7	91
7	94
7	10
7	30
7	42
7	88
7	92
7	33
7	84
7	87
7	64
7	65
7	71
8	38
8	39
8	40
8	41
8	65
8	66
8	67
8	68
8	69
8	70
8	91
8	42
8	11
8	64
8	71
8	72
8	73
9	30
9	38
9	39
9	40
9	41
9	42
9	64
9	65
9	66
9	67
9	68
9	69
9	91
9	26
9	84
9	12
9	43
9	44
9	73
9	75
9	63
9	80
10	26
10	30
10	39
10	40
10	41
10	42
10	43
10	44
10	63
10	64
10	65
10	66
10	67
10	68
10	73
10	91
10	13
10	75
10	80
10	84
10	56
10	52
10	49
11	23
11	26
11	40
11	41
11	42
11	43
11	44
11	45
11	63
11	64
11	65
11	66
11	67
11	75
11	80
11	19
11	62
11	14
11	46
11	58
11	61
11	49
11	22
11	27
11	20
11	76
11	81
11	84
11	18
11	21
11	24
12	19
12	23
12	41
12	42
12	43
12	44
12	45
12	46
12	52
12	53
12	58
12	60
12	61
12	62
12	63
12	64
12	65
12	75
12	80
12	15
12	47
12	49
12	16
12	22
12	76
12	56
12	66
12	74
12	50
12	54
12	67
12	51
13	16
13	19
13	20
13	23
13	42
13	43
13	44
13	45
13	46
13	47
13	49
13	53
13	58
13	60
13	61
13	62
13	63
13	64
13	18
13	48
13	17
13	21
13	22
13	41
13	80
14	17
14	18
14	19
14	20
14	43
14	44
14	45
14	46
14	47
14	61
14	62
14	63
14	48
14	60
15	18
15	19
15	20
15	43
15	44
15	45
15	46
15	47
15	48
15	61
15	62
16	19
16	20
16	21
16	45
16	62
16	22
16	23
16	61
16	63
16	78
16	60
17	20
17	21
17	22
17	62
17	23
17	24
18	21
18	22
18	23
18	62
18	78
18	24
18	25
18	61
18	80
18	81
18	77
18	79
19	22
19	23
19	24
19	61
19	62
19	63
19	78
19	80
19	43
19	25
19	26
19	27
19	41
20	23
20	24
20	43
20	62
20	25
20	27
20	26
20	28
20	45
21	24
21	25
21	26
21	62
21	28
21	27
21	81
22	25
22	26
22	27
22	28
22	62
22	80
22	81
22	78
22	29
22	41
22	64
22	84
22	63
22	79
22	77
22	82
22	61
22	76
23	26
23	27
23	28
23	41
23	43
23	62
23	64
23	80
23	81
23	29
23	30
23	84
23	42
23	63
24	27
24	28
24	29
24	41
24	81
24	30
24	31
25	28
25	29
25	30
25	41
25	81
25	84
25	31
25	64
25	80
25	32
25	85
25	82
25	78
26	29
26	30
26	31
26	41
26	64
26	80
26	81
26	84
26	85
26	32
26	33
26	39
26	88
26	42
26	91
26	63
26	75
26	79
26	82
27	30
27	31
27	32
27	41
27	64
27	81
27	84
27	33
27	34
27	39
27	42
27	43
27	40
28	31
28	32
28	41
28	84
28	33
28	34
29	32
29	33
29	81
29	84
29	88
29	34
29	85
29	39
29	80
29	82
29	86
29	89
29	83
30	33
30	34
30	39
30	41
30	84
30	85
30	88
30	91
30	35
30	38
30	37
30	92
30	40
30	64
30	42
30	87
31	34
31	39
31	84
31	88
31	35
31	38
32	35
32	39
32	88
32	92
33	39
33	88
33	92
33	37
33	36
33	38
33	89
34	37
34	38
34	39
34	88
34	92
35	38
35	39
35	92
35	88
36	92
36	39
37	92
37	40
37	88
37	69
37	91
38	92
38	41
38	68
38	69
39	68
39	69
39	42
39	66
39	88
39	91
39	92
39	84
39	64
40	68
40	69
40	43
40	67
40	64
40	65
40	66
41	64
41	44
41	84
41	63
41	65
42	64
42	65
42	67
42	45
42	63
43	49
43	63
43	46
43	48
44	48
44	49
44	52
44	63
44	47
44	53
44	61
44	56
44	65
44	67
44	50
45	48
45	49
45	50
45	52
45	53
45	61
45	51
46	49
46	50
46	51
46	52
46	53
46	61
46	58
46	59
46	60
46	54
46	62
46	63
47	50
47	51
47	53
47	61
48	51
48	53
48	52
49	52
49	53
49	54
49	55
49	56
49	58
50	53
50	54
50	55
50	58
50	56
50	57
50	59
51	54
51	55
51	58
51	56
51	57
52	55
52	56
52	58
52	57
52	59
52	65
52	72
53	56
53	57
53	58
53	59
53	60
53	61
53	65
53	74
53	63
54	57
54	58
54	59
55	58
55	59
55	72
56	59
56	65
56	72
56	74
56	60
56	73
56	67
56	66
57	72
57	74
57	60
58	63
58	65
58	72
58	74
58	61
58	76
58	64
58	75
58	62
58	73
58	77
58	80
59	63
59	74
59	76
59	62
60	63
60	74
60	76
60	77
60	64
60	75
60	78
60	65
60	80
60	79
61	64
61	75
61	76
61	77
61	78
61	80
62	75
62	76
62	77
62	78
62	79
62	80
63	74
63	75
63	76
63	77
63	78
63	79
63	80
63	66
64	73
64	74
64	75
64	76
64	77
64	78
64	79
64	80
64	83
64	84
64	91
64	67
64	81
64	87
65	72
65	73
65	74
65	75
65	76
65	80
65	84
65	91
65	68
65	71
66	71
66	72
66	73
66	74
66	75
66	84
66	91
66	69
66	70
66	87
66	94
66	88
66	90
66	92
67	70
67	71
67	72
67	73
67	74
67	91
68	71
68	72
68	73
68	94
68	91
69	94
69	72
69	91
69	73
70	91
70	94
70	73
71	91
71	94
71	74
72	91
72	75
72	87
73	87
73	91
73	83
73	76
73	90
73	86
73	88
73	84
73	89
73	92
73	94
74	83
74	87
74	91
74	80
74	77
74	79
75	79
75	80
75	83
75	84
75	87
75	91
75	81
75	78
75	82
75	85
75	86
75	88
75	90
76	79
76	80
76	81
76	83
76	84
77	80
77	81
77	83
77	82
78	81
78	83
78	82
79	82
79	83
79	84
79	85
79	86
79	87
80	83
80	84
80	85
80	86
80	87
80	88
80	91
81	84
81	85
81	86
81	87
81	88
82	85
82	86
82	87
82	88
82	89
83	86
83	87
83	88
83	91
83	89
83	90
84	87
84	88
84	89
84	91
84	90
85	88
85	89
85	91
85	90
86	89
86	90
86	91
86	92
86	93
87	90
87	91
87	92
87	93
87	94
88	91
88	92
88	93
88	94
89	92
89	93
89	94
89	95
90	93
90	94
90	95
90	96
90	97
91	94
91	95
92	95
93	96
93	97
94	97
94	98
95	98
95	99
96	99
21	15
67	59
59	55
84	16
70	55
62	36
64	59
79	51
93	55
60	10
90	60
85	17
86	58
63	52
46	21
93	61
90	39
92	73
88	54
66	53
101	73
46	22
46	13
82	51
86	49
38	9
86	58
51	14
26	16
67	54
59	50
61	55
92	35
66	36
68	59
84	47
82	51
90	58
63	56
90	69
50	21
86	50
63	40
25	20
52	46
87	13
34	7
22	14
85	52
47	25
93	65
58	10
59	51
92	54
19	14
66	57
51	13
77	51
68	8
86	51
86	53
67	58
89	58
87	13
59	54
48	17
63	59
93	57
93	68
89	38
102	68
67	58
33	1
52	14
81	50
45	21
81	50
94	69
62	55
73	55
84	19
25	15
93	30
60	54
34	2
67	31
85	47
93	60
89	39
22	18
87	54
46	13
96	62
81	51
64	35
71	5
89	53
60	55
92	65
88	46
29	17
65	36
84	49
88	57
57	9
93	38
58	50
67	61
33	5
89	58
85	50
62	50
57	39
25	19
66	39
64	54
58	12
34	6
22	13
85	51
67	12
58	51
70	8
18	14
66	56
50	13
47	15
86	53
46	16
59	35
96	66
91	34
91	56
47	17
92	57
92	68
88	49
21	17
61	53
69	57
92	59
62	50
52	13
81	49
80	50
89	50
62	54
73	54
25	14
59	54
85	46
59	12
96	61
90	64
65	55
88	57
63	35
95	34
91	37
65	38
87	46
87	57
58	52
80	52
92	38
61	57
86	18
66	61
74	5
51	12
66	10
56	39
63	54
95	64
49	13
47	14
45	16
88	52
96	65
68	55
64	57
60	38
77	51
91	57
91	68
85	15
87	49
61	52
69	56
46	19
92	58
61	50
55	8
93	71
89	63
64	8
102	71
73	53
47	20
84	50
60	39
79	52
35	8
72	57
95	59
52	12
17	13
88	52
62	53
93	33
67	34
80	53
63	37
93	72
96	60
89	53
89	64
65	54
49	16
83	22
50	46
88	56
94	34
94	56
68	59
68	57
64	38
58	51
80	51
39	10
61	56
85	18
50	19
86	48
91	57
59	8
74	4
32	7
51	20
47	12
47	23
87	50
95	63
64	57
87	59
84	25
62	56
70	6
67	37
47	13
88	51
58	10
69	10
87	22
89	56
68	54
50	15
63	57
59	38
91	59
91	70
68	38
58	46
61	51
45	19
83	48
92	71
60	55
63	8
64	60
94	66
60	52
84	49
35	7
87	45
39	34
87	52
64	52
87	54
95	67
61	53
21	16
93	74
62	37
88	46
58	14
58	46
87	14
90	67
48	18
63	38
93	36
95	70
91	56
49	19
85	48
60	50
68	60
64	52
87	49
64	56
87	58
87	44
50	22
83	25
46	14
49	13
61	56
97	62
20	15
66	37
102	66
68	53
47	15
50	14
79	50
92	55
90	59
90	59
90	70
84	17
99	70
83	47
60	54
59	52
35	6
87	44
45	22
46	12
57	12
50	14
67	53
97	66
61	37
91	35
58	13
67	59
89	67
47	18
82	50
94	70
63	55
72	5
84	48
83	51
87	12
94	60
67	60
63	52
93	64
57	10
93	39
76	51
85	51
86	52
45	14
49	12
92	66
19	15
67	57
89	57
59	53
69	8
79	49
30	7
91	55
90	58
87	47
89	59
83	17
93	69
66	40
68	63
102	69
60	53
34	1
75	51
58	52
93	59
22	17
62	51
93	31
67	32
80	51
86	47
38	7
89	51
49	14
67	52
89	52
59	55
90	35
70	57
64	36
66	59
60	12
88	58
63	54
48	21
84	50
25	18
67	62
34	5
45	14
85	50
93	63
92	39
66	55
75	51
58	13
84	51
67	35
86	51
71	8
26	18
67	56
18	14
63	55
46	17
94	35
59	52
89	56
68	36
52	12
79	50
92	69
88	50
62	53
58	54
93	58
22	16
61	51
94	54
21	14
88	12
79	51
86	46
78	51
89	51
85	16
50	17
86	46
63	36
91	38
87	58
81	52
47	21
83	50
55	39
62	57
73	57
25	17
64	39
66	62
62	54
34	4
85	49
93	62
91	39
67	10
66	54
44	16
96	64
57	35
93	53
66	35
48	14
45	17
90	57
29	19
86	49
21	15
90	68
64	58
69	55
69	64
60	50
92	57
33	7
91	58
91	69
87	50
62	52
59	39
25	21
51	12
60	12
60	51
92	72
87	12
52	13
88	53
[truncated: 249 more rows]

## Sheet: figure_S1-2
RfaH
crystallographic contacts			Original GMN			GMN subfamily			Original MSATR			MSATR subfamily			Full Pipeline			Superposition
x	y		x	y		x	y		x	y		x	y		x	y		x	y
5	1		18	22		29	100		38	43		117	160		117	160		117	160
59	1		13	16		27	97		36	43		115	162		116	159		111	114
60	1		19	23		23	97		37	46		116	159		144	149		117	127
61	1		20	23		25	99		34	47		114	161		115	162		116	159
62	1		22	28		18	22		29	56		117	162		119	160		144	149
63	1		19	22		19	23		32	49		120	158		117	162		116	128
58	1		16	19		14	30		32	47		117	159		134	137		115	162
4	1		15	19		18	30		36	45		119	160		128	141		115	127
87	1		20	24		9	14		27	58		117	158		114	161		120	124
64	1		22	27		15	19		39	44		119	158		120	158		119	160
90	1		15	18		11	14		35	46		116	161		154	158		118	126
89	1		16	20		13	27		35	45		110	161		111	161		94	97
88	1		22	25		16	24		37	44		111	161		130	139		117	162
5	2		21	25		9	16		35	47		120	157		132	137		134	137
58	2		21	28		18	28		39	46		122	152		142	149		128	141
59	2		17	20		14	28		38	41		114	162		126	145		114	161
60	2		21	26		13	16		33	49		120	155		139	156		120	158
61	2		13	17		15	30		35	43		124	158		132	140		115	129
62	2		13	20		14	20		36	46		120	153		118	154		154	158
63	2		18	25		134	153		35	48		118	159		119	158		91	94
27	2		34	45		139	156		33	47		110	159		110	159		118	128
87	2		34	47		139	159		27	60		122	154		131	140		111	161
57	2		36	45		131	151		29	58		120	160		133	139		110	114
90	2		36	43		141	159		39	42		116	162		129	142		130	139
88	2		32	47		129	145		33	50		119	157		155	158		132	137
25	2		35	48		144	149		38	44		113	162		131	151		142	149
26	2		38	43		140	153		36	44		112	161		139	159		90	94
64	2		37	48		133	156		30	55		115	160		143	152		126	145
28	2		37	46		140	144		28	57		120	154		134	138		139	156
27	3		39	42		140	151		34	46		119	154		127	162		88	92
57	3		39	44		141	147		30	50		117	161		131	142		132	140
58	3		33	48		125	150		38	45		119	153		130	141		118	154
59	3		30	49		137	150		31	52		109	161		127	144		110	130
60	3		40	44		128	153		29	60		117	154		118	159		116	130
61	3		41	44		137	146		34	45		124	149		132	138		112	132
62	3		32	49		139	144		32	48		122	153		141	154		112	133
87	3		38	41		140	147		31	53		124	148		154	159		95	98
88	3		37	44		126	152		31	50		116	160		128	143		94	98
90	3		35	46		128	147		37	48		117	157		110	161		60	63
86	3		39	46		140	159		33	46		123	150		140	153		90	93
89	3		33	50		27	58		26	59		122	150		145	148		119	158
93	3		38	42		26	59		35	44		115	161		141	159		110	159
6	3		41	46		26	57		33	48		122	158		126	143		121	124
26	3		36	46		115	127		40	44		118	154		133	156		131	140
56	3		31	49		118	126		28	55		34	47		130	133		133	139
78	3		27	58		117	124		37	47		39	44		123	154		101	104
69	3		26	58		117	127		31	51		34	45		134	140		112	130
63	3		30	55		116	128		39	43		38	43		129	144		129	142
64	3		28	55		117	120		25	57		32	47		123	152		89	92
66	3		26	60		122	126		37	43		35	46		142	151		155	158
85	3		26	57		117	125		34	49		36	45		129	141		131	151
27	4		28	57		121	124		38	42		37	46		123	145		88	93
56	4		26	59		77	80		30	51		35	50		141	152		139	159
57	4		29	56		81	86		30	49		36	43		140	151		143	152
58	4		90	94		78	83		31	49		37	44		145	150		134	138
59	4		91	95		118	154		25	59		35	44		110	156		127	162
60	4		89	92		117	152		33	45		32	49		144	147		131	142
61	4		93	97		30	49		29	49		41	44		145	152		130	141
86	4		94	98		38	43		37	45		39	42		116	161		127	144
87	4		91	94		34	45		35	50		38	44		121	158		118	159
88	4		94	97		40	48		39	45		35	45		119	159		132	138
89	4		88	93		39	44		27	56		38	42		143	150		113	131
90	4		95	98		32	47		30	57		39	46		138	153		141	154
93	4		92	95		36	43		36	47		37	48		119	157		154	159
26	4		90	93		39	46		33	52		35	48		144	151		113	129
29	4		98	101		40	46		37	42		33	50		134	153		114	130
78	4		97	100		37	48		34	48		33	45		108	161		92	95
7	4		97	101		37	49		28	59		30	49		109	161		118	123
55	4		93	100		36	45		40	43		41	46		120	157		97	100
85	4		89	93		42	46		32	45		38	46		129	140		128	143
150	4		87	90		36	47		32	50		30	47		132	139		110	161
79	4		96	100		33	50		26	57		34	43		135	156		110	116
92	4		99	103		34	47		34	50		36	44		138	155		140	153
146	4		92	96		39	47		36	48		33	47		126	146		91	95
96	4		90	97		132	137		30	54		35	43		132	136		112	131
94	4		88	92		132	141		30	47		38	41		139	154		145	148
91	4		93	96		134	137		30	52		94	98		118	158		117	125
28	4		98	102		137	140		31	55		94	97		131	149		119	124
30	4		100	103		7	78		26	61		95	99		156	159		141	159
31	4		89	94		3	87		28	56		95	101		144	148		126	143
97	4		94	101		7	75		31	47		95	100		120	155		98	102
18	4		95	99		6	79		35	49		96	99		137	155		59	64
26	5		117	160		8	77		29	55		94	100		123	143		133	156
27	5		120	158		7	82		31	56		101	104		122	152		130	133
29	5		119	160		9	73		32	52		99	104		129	149		98	101
55	5		116	159		8	85		40	46		99	102		126	152		65	68
56	5		120	157		6	88		143	152		100	105		139	157		59	66
57	5		15	32		5	87		141	154		101	106		117	158		123	154
58	5		14	30		6	92		144	149		102	105		146	150		134	140
59	5		15	30		16	73		142	149		100	103		131	137		129	144
61	5		117	127		26	68		139	156		99	103		120	160		123	152
69	5		115	127		26	64		139	159		106	109		137	156		119	125
78	5		115	129		26	65		138	153		105	109		133	137		118	121
79	5		116	128		24	73		141	159		105	108		130	140		110	133
85	5		120	124		26	67		139	157		106	110		130	138		61	64
86	5		117	125		25	69		145	152		104	107		143	148		81	86
87	5		110	130		20	67		142	151		104	109		134	139		142	151
88	5		118	121		20	73		140	153		60	63		130	156		69	78
89	5		112	131		20	71		143	154		59	64		128	142		95	99
93	5		112	133		118	141		139	154		58	63		127	142		129	141
146	5		112	130		116	141		142	153		58	65		143	149		123	145
66	5		112	132		8	53		144	151		58	61		131	153		77	80
150	5		116	130		14	49		139	155		60	65		123	158		141	152
8	5		123	128		18	49		138	155		58	64		120	154		140	151
54	5		122	126		13	53		141	152		59	65		117	159		62	65
142	5		113	131		14	53		143	150		60	64		132	153		145	150
28	5		119	122		14	55		145	148		56	65		133	138		110	156
60	5		121	124		11	53		145	150		111	114		147	150		58	90
64	5		113	129		12	49		111	114		109	114		128	152		93	97
80	5		121	125		3	69		110	114		112	115		115	161		144	147
81	5		119	124		7	69		110	116		110	114		126	150		145	152
84	5		118	128		7	65		111	115		90	94		108	156		106	109
62	5		113	128		58	90		111	116		92	95		127	145		88	96
65	5		114	133		58	89		109	115		91	94		139	155		80	83
21	5		114	128		117	160		110	130		91	95		114	159		116	161
77	5		18	28		120	158		116	130		117	127		132	141		118	124
54	6		18	30		123	158		112	132		116	128		118	152		117	124
55	6		18	32		65	68		112	133		112	131		140	149		113	130
56	6		131	142		59	66		117	127		118	126		131	141		121	158
57	6		132	140		60	63		120	124		115	127		143	154		102	105
58	6		129	142		59	68		115	129		115	131		136	156		116	141
59	6		134	137		59	65		118	126		118	123		141	156		118	141
69	6		128	141		64	68		112	130		118	125		121	154		119	159
77	6		131	140		64	67		116	128		118	128		122	154		143	150
78	6		134	140		57	66		113	130		117	124		136	153		138	153
79	6		130	139		62	67		113	131		115	129		143	151		119	157
80	6		134	138		66	70		110	133		113	131		108	159		97	102
85	6		132	137		59	67		115	127		120	124		109	156		144	151
86	6		133	136		57	65		113	129		113	129		136	140		112	135
87	6		133	139		62	65		112	135		116	129		122	145		99	102
88	6		138	153		59	64		118	128		116	127		124	160		134	153
93	6		142	149		90	94		121	124		120	127		139	143		98	103
142	6		140	151		94	97		114	130		115	126		140	147		108	161
146	6		139	156		89	92		108	130		118	121		137	140		109	161
29	6		144	149		91	94		113	133		115	128		124	158		120	157
143	6		134	153		89	94		111	133		117	126		119	154		109	133
9	6		140	153		93	97		119	127		112	129		134	156		129	140
53	6		145	148		96	100		117	125		119	124		132	151		130	159
75	6		142	151		97	100		108	133		117	120		129	133		59	65
51	6		141	154		98	102		118	123		118	127		145	149		132	139
92	6		135	156		47	96		118	124		116	126		137	157		118	125
150	6		145	150		44	97		111	130		2	58		131	144		135	156
139	6		147	150		44	95		118	125		2	63		114	162		80	85
30	6		133	156		66	85		118	130		7	55		123	150		138	155
31	6		146	150		65	88		112	129		2	60		126	144		126	146
96	6		143	152		70	85		117	129		4	58		135	139		132	136
81	6		143	148		71	85		120	125		3	58		122	158		139	154
28	6		138	155		43	110		118	121		5	58		115	157		98	104
89	6		139	154		47	111		120	127		2	62		119	155		118	158
14	6		136	153		43	109		113	132		2	61		112	153		100	103
52	6		137	156		7	10		109	133		3	63		131	138		66	85
126	6		141	151		110	133		117	120		3	61		123	141		70	77
138	6		13	74		110	132		121	128		3	62		125	144		59	69
140	6		13	73		126	129		114	127		4	56		148	151		53	76
144	6		2	58		123	131		112	136		6	56		119	156		99	103
145	6		5	59		86	146		112	131		4	59		126	154		131	149
147	6		3	58		93	144		118	127		6	54		153	156		156	159
21	7		4	58		96	147		114	133		3	60		137	144		60	65
29	7		8	77		92	143		115	162		6	55		127	149		144	148
53	7		7	75		90	146		117	160		132	138		137	150		97	101
54	7		8	76		92	140		117	162		132	137		112	161		121	126
55	7		6	79		84	149		116	159		130	140		157	160		120	155
56	7		7	78		11	67		119	160		134	137		153	157		137	155
57	7		10	76		13	66		114	161		128	141		135	138		123	126
59	7		10	74		19	93		119	157		132	135		147	151		123	143
69	7		9	76		18	93		120	155		130	141		152	158		78	85
75	7		5	80		40	125		116	161		131	135		148	152		105	108
76	7		111	114		37	125		119	158		130	138		138	142		57	69
77	7		110	114		26	110		120	158		131	137		116	154		122	152
78	7		110	116		22	109		118	159		129	141		129	151		129	149
79	7		3	87		78	139		119	155		127	141		116	160		87	90
80	7		5	87		76	143		118	154		133	137		118	153		80	86
85	7		6	88		81	143		116	154		128	142		126	141		61	87
86	7		8	53		77	143		114	160		132	139		136	139		96	99
88	7		7	57		48	82		119	162		132	136		126	148		68	71
142	7		7	55		48	81		114	162		134	138		119	161		120	125
143	7		9	53		9	141		134	137		131	141		144	150		99	104
146	7		11	53		7	139		126	145		129	140		119	162		96	100
14	7		6	56		25	82		131	142		133	136		141	151		126	152
17	7		9	55		28	85		128	141		15	18		132	135		139	157
70	7		11	52		81	118		132	140		15	19		117	161		61	84
10	7		9	14		83	120		126	143		16	19		125	148		117	158
52	7		10	13		69	78		134	138		14	18		131	136		146	150
74	7		9	13		63	78		130	139		154	158		122	153		131	137
30	7		8	13		66	77		133	139		155	158		122	155		121	125
51	7		9	12		91	108		134	140		19	23		130	135		56	93
26	7		17	75		91	105		128	143		19	22		146	149		61	66
72	7		17	72		73	135		129	144		18	22		117	157		61	65
28	7		16	74		70	137		130	141		22	25		142	148		104	107
58	7		17	74		34	96		134	139		21	28		148	155		59	68
18	7		155	158		35	99		129	142		21	26		114	160		120	160
27	7		154	158		44	90		135	139		22	29		147	152		101	106
73	7		154	159		45	90		131	144		22	30		130	134		137	156
66	7		51	96		44	128		131	140		21	29		111	157		59	85
24	7		50	96		44	127		132	142		22	27		141	145		86	89
68	7		67	71		64	147		132	138		33	96		157	161		133	137
71	7		66	70		63	145		135	138		33	95		129	138		118	143
14	8		68	71		29	92		127	162		35	96		150	156		130	140
17	8		65	68		130	133		125	162		31	96		116	162		130	138
21	8		67	70		111	114		15	18		35	95		131	139		143	148
52	8		69	72		48	70		16	19		34	151		138	156		103	106
53	8		65	69		92	129		15	19		36	151		129	145		134	139
54	8		66	71		84	98		13	16		57	97		150	153		122	126
55	8		64	68		29	122		11	19		55	96		130	154		67	71
56	8		68	72		16	135		11	15		58	97		128	144		130	156
57	8		64	67		33	37		13	19		57	96		148	156		66	70
69	8		24	72		13	38		13	17		55	97		137	159		81	84
74	8		24	71		55	155		12	16		18	30		144	154		66	78
75	8		24	73		82	92		88	92		18	29		118	157		123	128
76	8		130	133		26	30		91	94		18	27		140	144		86	92
77	8		129	133		40	118		88	93		18	32		126	149		64	67
78	8		130	134		66	139		89	92		14	30		135	140		92	96
79	8		131	151		28	38		90	93		14	32		127	148		108	133
143	8		131	149		28	127		90	94		33	55		151	157		128	142
51	8		62	65		20	62		91	95		35	55		115	160		89	94
11	8		59	65		10	32		92	95		123	145		128	146		127	142
13	8		61	66		49	136		89	93		126	145		125	150		107	111
70	8		60	63		8	156		90	95		122	145		134	141		94	102
72	8		59	66		69	143		87	93		127	145		141	153		143	149
139	8		61	65		11	116		95	98		125	145		123	148		131	153
136	8		57	65		101	143		97	102		90	97		125	141		123	158
12	8		61	64		48	125		98	102		91	98		125	160		97	103
80	8		60	65		43	53		98	103		91	99		137	153		58	94
142	8		17	55		38	134		98	101		58	90		138	151		51	96
12	9		18	55		58	97		94	98		70	77		139	152		80	84
13	9		77	80		20	113		98	104		57	93		128	151		57	66
14	9		77	81		2	139		93	97		45	151		104	155		120	154
17	9		29	97		80	125		94	97		27	58		158	161		57	78
21	9		27	97		35	109		97	100		29	97		137	149		117	159
51	9		29	96		19	81		95	99		95	104		111	162		132	153
52	9		116	141		110	150		94	102		145	148		130	137		64	68
53	9		118	141		19	105		97	101		9	28		129	139		102	106
54	9		81	86		43	133		96	99		33	92		106	156		133	138
55	9		80	85		40	82		94	103		12	15		111	155		147	150
74	9		81	84		49	53		97	103		15	22		111	154		128	152
75	9		80	86		110	159		94	101		79	85		133	136		110	139
76	9		80	83		110	141		95	102		81	84		132	143		115	161
77	9		80	87		44	148		97	104		30	55		150	155		126	150
78	9		83	86		41	156		95	101		124	127		139	142		108	156
79	9		80	84		1	133		97	106		110	130		130	146		127	145
15	9		51	56					95	100		124	155		122	147		90	97
16	9		51	54					94	104					111	160		139	155
18	9		50	56					95	104					148	153		59	78
72	9		20	74					3	90					122	144		114	159
73	9		20	73					5	87					104	157		132	141
28	9		20	72					3	87					128	139		72	75
30	9		21	75					3	89					122	148		57	65
56	9		21	72					101	104					122	161		118	152
57	9		24	68					102	105					151	155		140	149
19	9		26	68					102	106					108	155		58	61
29	9		26	69					101	106					114	158		100	104
13	10		70	77					103	106					130	153		131	141
14	10		69	78					18	22					130	155		143	154
16	10		69	75					19	23					109	162		136	156
17	10		72	75					20	24					151	158		57	88
53	10		70	78					21	25					154	160		116	127
54	10		71	76					111	161					133	151		111	133
72	10		15	47					110	161					141	157		141	156
73	10		12	48					108	161					34	47		121	154
74	10		15	49					109	161					36	43		94	101
75	10		14	49					110	159					38	43		67	70
76	10		2	26					108	159					36	45		112	129
77	10		2	27					107	160					32	47		111	115
15	10		57	78					109	162					39	44		61	85
55	10		59	78					154	158					34	45		108	114
70	10		9	17					155	158					37	46		117	120
71	10		10	17					9	17					27	58		122	154
14	11		110	159					7	17					35	46		136	153
53	11		111	161					9	18					37	44		143	151
74	11		109	161					123	145					32	49		108	159
75	11		66	80					123	143					35	48		109	156
76	11		66	78					122	145					39	46		136	140
15	11		61	84					9	21					33	50		104	109
16	11		63	84					7	21					39	42		122	145
52	11		14	53					123	152					38	41		56	96
15	12		14	55					123	154					33	48		124	160
16	12		36	157					116	141					38	44		62	66
53	12		38	157					116	139					29	56		58	97
74	12		126	143					118	143					40	44		139	143
17	12		127	145					118	141					30	49		89	93
52	12		126	146					7	57					35	45		140	147
16	13		56	96					7	55					38	42		137	140
17	13		54	96					9	55					35	44		98	106
18	13		26	65					62	65					35	50		69	72
53	13		25	65					61	64					8	77		58	93
74	13		106	109					59	65					6	79		101	105
75	13		107	111					59	68					30	55		62	67
76	13		104	108					61	65					28	57		93	96
19	13		104	107					60	65					38	45		67	78
20	13		139	159					59	66					37	48		108	111
73	13		29	100					59	67					8	76		106	111
55	13		114	161					62	67					36	44		59	86
21	13		118	154					59	69					35	47		124	158
72	13		58	90					21	57					33	46		119	154
17	14		59	69					21	55					28	55		119	127
18	14		21	69					81	86					26	57		104	108
19	14		7	69					79	86					31	50		134	156
53	14		48	52					2	60					36	46		132	151
54	14		56	93					4	58					7	78		63	84
55	14		3	90					2	58					37	42		129	133
73	14		53	76					16	74					33	47		60	64
74	14		66	85					17	75					31	49		56	88
75	14		56	88					80	83					31	52		145	149
21	14		6	92					80	84					39	43		137	157
30	14		6	51					88	96					34	46		47	105
20	14		98	126					3	93					37	45		65	70
28	14		75	78					130	133					7	75		131	144
22	14		54	79					18	28					29	58		108	139
49	14		51	148					131	149					16	74		83	86
51	14		2	63					133	159					26	59		114	162
52	14		110	156					21	28					7	69		123	150
29	14		115	144					8	77					41	44		91	98
56	14		106	135					91	98					38	46		126	144
31	14		34	103					49	52					37	43		135	139
32	14		128	152					20	75					32	50		77	81
76	14		21	57					130	159					33	49		122	158
57	14		150	153					67	70					13	74		113	128
18	15		58	61					13	75					24	72		51	74
19	15		123	154					69	78					26	68		115	157
20	15		123	143					135	156					20	73		71	76
21	15		50	99					23	27					16	73		119	155
30	15		51	144											24	68		112	153
53	15		130	159											36	47		66	71
55	15														20	72		120	126
74	15														13	73		126	129
28	15														10	74		59	87
22	15														24	71		82	85
73	15														17	75		131	138
23	15														39	48		79	86
19	16														40	46		123	141
20	16														35	43		105	109
21	16														21	69		120	123
55	16														26	65		75	85
73	16														36	42		125	144
74	16														24	73		148	151
23	16														31	51		106	110
72	16														10	76		119	156
75	16														17	72		59	92
22	16														37	40		126	154
28	16														31	54		58	63
24	16														42	46		66	80
124	16														27	60		153	156
120	16														26	64		59	67
127	16														30	53		98	105
128	16														33	45		63	68
123	16														20	71		137	144
20	17														40	43		65	69
21	17														33	37		53	77
22	17														35	39		127	149
28	17														20	74		137	150
55	17														30	51		112	161
72	17														26	58		70	75
73	17														9	76		157	160
74	17														30	47		107	135
75	17														17	74		105	111
23	17														10	73		153	157
24	17														21	72		50	85
57	17														11	76		54	79
76	17														30	50		60	87
26	17														6	76		69	75
69	17														34	44		47	102
53	17														41	46		109	136
77	17														39	45		135	138
30	17														34	48		109	112
54	17														6	78		48	81
21	18														26	60		66	69
22	18														26	67		111	135
23	18														10	71		147	151
28	18														33	43		58	84
29	18														32	48		70	76
30	18														29	49		152	158
55	18														26	66		50	96
57	18														21	75		71	74
72	18														5	78		59	62
73	18														7	70		148	152
74	18														20	68		138	142
75	18														37	41		43	109
26	18														37	47		116	154
27	18														31	55		53	67
24	18														29	55		112	116
25	18														8	78		101	107
56	18														34	42		119	122
54	18														35	41		129	151
31	18														25	68		116	160
32	18														8	80		121	128
22	19														43	46		118	153
23	19														40	48		55	96
24	19														32	46		126	141
26	19														23	73		136	139
28	19														7	79		126	148
55	19														42	45		72	78
72	19														25	65		89	95
73	19														29	51		75	79
74	19														26	69		107	110
75	19														32	52		119	161
25	19														31	56		90	95
124	19														17	71		144	150
123	19														35	49		66	77
127	19														14	76		71	77
23	20														24	70		119	162
24	20														23	68		115	119
25	20														26	62		57	96
26	20														17	76		141	151
28	20														20	67		66	72
55	20														5	80		132	135
72	20														31	47		112	115
73	20														35	42		95	100
74	20														24	78		117	161
75	20														27	47		125	148
120	20														25	69		67	76
124	20														14	77		57	68
69	20														16	75		57	75
64	20														34	49		54	72
68	20														10	72		131	136
71	20														25	61		122	153
123	20														33	36		117	128
127	20														9	75		84	87
125	20														19	73		116	139
24	21														23	77		61	90
25	21														41	45		122	155
26	21														25	60		58	65
28	21														13	76		82	92
55	21														37	50		84	90
57	21														24	67		130	135
69	21														7	73		89	98
72	21														31	48		146	149
73	21														26	56		118	127
74	21														8	75		70	80
75	21														24	74		117	157
27	21														24	57		75	78
59	21														30	54		103	111
64	21														9	73		95	111
68	21														34	43		142	148
58	21														36	41		148	155
29	21														6	81		114	160
56	21														30	52		147	152
70	21														8	79		130	134
71	21														17	69		111	157
78	21														31	53		62	84
76	21														23	66		71	75
30	21														11	72		141	145
65	21														39	47		66	87
66	21														5	72		65	80
25	22														13	75		157	161
26	22														25	64		55	97
27	22														7	77		58	91
28	22														27	56		129	138
55	22														21	66		81	85
57	22														12	79		115	144
64	22														16	72		94	108
69	22														11	73		150	156
72	22														111	114		53	78
29	22														117	127		87	95
30	22														116	128		94	103
73	22														115	127		69	81
58	22														120	124		116	162
59	22														118	126		103	107
56	22														94	97		131	139
26	23														115	129		103	149
27	23														91	94		47	108
28	23														118	128		63	66
72	23														110	114		57	93
120	23														90	94		93	100
64	23														88	92		94	106
123	23														110	130		92	99
124	23														116	130		138	156
73	23														112	132		117	121
118	23														112	133		63	91
127	23														95	98		103	108
119	23														94	98		129	145
27	24														60	63		67	80
28	24														90	93		150	153
64	24														121	124		114	133
68	24														101	104		47	98
69	24														112	130		130	154
72	24														89	92		63	83
59	24														88	93		84	92
58	24														113	131		126	133
63	24														113	129		57	85
60	24														114	130		95	102
120	24														92	95		68	72
73	24														118	123		127	130
65	24														97	100		70	73
71	24														110	116		128	144
75	24														91	95		59	88
70	24														112	131		84	93
67	24														117	125		45	103
57	24														119	124		148	156
58	25														98	102		137	159
59	25														59	64		53	66
64	25														98	101		112	149
69	25														65	68		54	96
28	25														59	66		88	94
63	25														119	125		46	83
57	25														118	121		54	74
60	25														110	133		144	154
57	26														61	64		91	105
58	26														81	86		118	157
59	26														69	78		57	71
60	26														95	99		140	144
64	26														77	80		48	82
69	26														62	65		59	63
29	26														58	90		114	128
55	26														93	97		101	115
56	26														106	109		126	149
68	26														88	96		101	108
72	26														80	83		135	140
75	26														118	124		127	148
78	26														117	124		47	104
63	26														113	130		70	74
65	26														102	105		45	105
66	26														97	102		77	86
61	26														112	135		87	91
56	27														99	102		119	123
57	27														98	103		63	87
58	27														109	133		42	86
59	27														59	65		110	113
60	27														118	125		99	149
64	27														80	85		61	69
69	27														98	104		115	125
55	27														100	103		108	130
30	27														66	85		151	157
55	28														70	77		107	132
56	28														59	69		106	135
57	28														99	103		115	160
58	28														60	65		61	68
59	28														97	101		145	158
31	28														121	126		128	146
69	28														123	126		102	151
72	28														78	85		125	150
75	28														105	108		87	93
54	28														57	69		113	133
54	29														87	90		134	141
55	29														80	86		141	153
56	29														61	87		123	148
57	29														96	99		125	141
58	29														68	71		109	114
93	29														120	125		107	136
96	29														99	104		70	78
32	29														96	100		86	96
50	29														61	84		125	160
51	29														121	125		137	153
97	29														56	93		95	101
88	29														61	66		60	84
92	29														61	65		77	83
94	29														104	107		102	119
95	29														59	68		138	151
49	30														101	106		139	152
50	30														59	85		128	151
51	30														86	89		91	101
54	30														103	106		89	100
55	30														122	126		108	135
56	30														67	71		104	155
57	30														66	70		123	131
96	30														81	84		77	82
52	30														66	78		158	161
53	30														123	128		116	119
33	30														86	92		62	91
48	30														64	67		137	149
48	31														92	96		111	162
49	31														108	133		130	137
50	31														89	94		129	139
51	31														107	111		106	156
54	31														94	102		114	127
55	31														97	103		101	151
56	31														58	94		100	105
96	31														80	84		77	85
47	31														57	66		108	117
130	31														64	68		109	142
34	31														102	106		62	87
52	31														90	97		110	135
138	31														72	75		103	109
53	31														57	65		99	107
97	31														58	61		61	67
126	31														100	104		82	86
142	31														57	88		45	108
93	31														116	127		53	65
129	31														111	133		84	98
95	31														94	101		111	155
92	31														67	70		91	104
57	31														112	129		111	154
47	32														111	115		45	109
48	32														61	85		67	79
49	32														108	114		133	136
50	32														117	120		60	69
51	32														104	109		132	143
56	32														56	96		150	155
96	32														62	66		139	142
130	32														58	97		94	104
138	32														89	93		98	111
35	32														98	106		115	149
46	32														69	72		130	146
52	32														58	93		122	147
46	33														101	105		111	160
47	33														62	67		68	78
48	33														93	96		148	153
49	33														67	78		122	144
50	33														108	111		109	115
51	33														106	111		107	119
130	33														59	86		59	80
138	33														119	127		56	97
36	33														104	108		90	105
37	33														63	84		66	82
45	33														60	64		102	108
133	33														56	88		59	70
129	33														65	70		45	107
132	33														83	86		44	83
135	33														91	98		64	87
131	33														77	81		104	115
52	33														113	128		63	80
134	33														71	76		104	112
126	33														66	71		94	105
128	33														120	126		112	126
96	33														59	87		80	87
127	33														82	85		99	152
45	34														79	86		104	157
46	34														105	109		128	139
47	34														120	123		122	148
48	34														75	85		72	81
49	34														106	110		62	68
50	34														59	92		122	161
130	34														58	63		126	136
138	34														66	80		74	77
37	34														59	67		151	155
44	34														98	105		51	79
133	34														63	68		58	64
44	35														65	69		108	155
45	35														70	75		73	83
46	35														107	135		132	160
47	35														105	111		95	151
48	35														60	87		64	83
130	35														69	75		114	158
133	35														109	136		113	125
138	35														109	112		105	112
43	35														66	69		74	78
38	35														111	135		63	78
39	35														58	84		130	153
50	35														70	76		80	89
131	35														71	74		130	155
132	35														59	62		109	162
134	35														112	116		113	118
49	35														101	107		151	158
129	35														119	122		97	105
135	35														121	128		70	85
52	35														55	96		154	160
43	36														72	78		61	86
44	36														89	95		107	133
45	36														75	79		133	151
46	36														107	110		70	82
47	36														90	95		141	157
48	36														66	77		133	159
133	36														71	77		120	127
39	36														115	119		34	47
42	36														57	96		36	43
138	36														66	72		38	43
130	36														112	115		36	45
42	37														95	100		32	47
43	37														67	76		39	44
44	37														57	68		34	45
45	37														117	128		37	46
46	37														84	87		27	58
47	37														61	90		35	46
48	37														58	65		37	44
133	37														82	92		32	49
40	37														84	90		35	48
41	37														89	98		39	46
138	37														118	127		33	50
134	37														70	80		39	42
135	37														75	78		2	58
132	37														103	111		3	90
49	37														62	84		38	41
52	37														71	75		7	55
136	37														66	87		33	48
131	37														65	80		3	87
50	37														55	97		38	44
137	37														58	91		29	56
41	38														81	85		40	44
42	38														94	108		4	58
43	38														87	95		2	60
44	38														94	103		29	97
45	38														69	81		30	49
46	38														103	107		29	100
133	38														63	66		7	57
48	38														57	93		35	45
42	39														93	100		38	42
43	39														94	106		35	44
44	39														92	99		35	50
45	39														117	121		5	87
46	39														63	91		8	77
47	39														103	108		6	79
48	39														67	80		3	59
43	40														114	133		8	53
44	40														63	83		30	55
46	40														84	92		4	56
44	41														57	85		28	57
45	42														95	102		38	45
46	42														68	72		37	48
46	43														70	73		8	76
133	43														59	88		3	61
47	44														84	93		36	44
48	45														54	96		35	47
49	46														88	94		3	58
138	46														57	71		33	46
133	46														59	63		28	55
50	47														114	128		11	53
138	47														101	108		26	57
52	48														70	74		31	50
138	48														77	86		36	46
51	48														87	91		7	78
135	48														119	123		14	49
133	48														63	87		6	56
134	48														110	113		37	42
132	48														61	69		33	47
136	48														115	125		31	49
137	48														108	130		21	55
52	49														107	132		31	52
53	49														106	135		39	43
135	49														61	68		34	46
138	49														87	93		27	97
54	49														113	133		2	61
134	49														109	114		29	96
139	49														107	136		14	53
129	49														70	78		37	45
132	49														86	96		17	55
133	49														95	101		7	75
136	49														60	84		9	53
55	49														77	83		21	57
53	50														91	101		6	88
54	50														89	100		29	58
56	50														108	135		16	74
96	50														77	82		2	63
129	50														116	119		9	55
130	50														62	91		26	59
135	50														114	127		7	69
138	50														100	105		41	44
139	50														77	85		38	46
126	50														108	117		37	43
132	50														62	87		32	50
134	50														110	135		4	93
136	50														103	109		33	49
142	50														99	107		18	55
137	50														61	67		1	60
133	50														82	86		13	74
140	50														84	98		24	72
141	50														67	79		5	57
131	50														60	69		26	68
95	50														94	104		20	73
128	50														68	78		16	73
92	50														109	115		24	68
97	50														107	119		36	47
54	51														56	97		20	72
55	51														66	82		5	59
56	51														102	108		13	73
96	51														59	70		10	74
129	51														64	87		24	71
130	51														63	80		14	55
134	51														104	112		17	75
135	51														94	105		39	48
136	51														112	126		40	46
138	51														80	87		35	43
139	51														72	81		29	93
142	51														62	68		21	69
137	51														74	77		8	54
140	51														58	64		5	85
126	51														73	83		26	65
143	51														64	83		51	54
141	51														113	125		6	54
146	51														105	112		36	42
132	51														74	78		3	89
145	51														63	78		6	92
92	51														80	89		24	73
125	51														113	118		31	51
93	51														97	105		10	76
95	51														61	86		17	72
79	51														107	133		6	57
128	51														70	82		15	47
88	51														120	127		18	49
55	52														2	58		37	40
134	52														7	55		3	60
135	52														4	58		31	54
136	52														2	60		42	46
137	52														7	57		27	60
138	52														3	59		26	64
139	52														8	53		6	55
140	52														4	56		3	93
142	52														3	61		1	61
143	52														3	58		30	53
133	52														11	53		33	45
132	52														14	49		20	71
129	52														6	56		40	43
135	53														2	61		31	100
136	53														14	53		33	37
139	53														9	53		2	64
56	53														2	63		6	85
76	53														9	55		6	86
74	53														1	60		35	39
75	53														5	57		20	74
77	53														5	59		1	62
79	53														14	55		30	51
79	54														8	54		26	58
136	54														6	54		9	76
139	54														6	57		6	93
142	54														15	47		15	49
143	54														3	60		49	52
57	54														6	55		30	47
77	54														1	61		2	62
146	54														2	64		34	103
140	54														1	62		17	74
76	54														15	49		10	73
78	54														2	62		21	72
135	54														11	52		11	76
138	54														6	51		30	50
80	54														13	53		11	52
75	54														12	53		6	76
88	54														12	48		34	44
137	54														11	49		6	51
141	54														2	59		4	88
75	55														5	61		51	56
77	55														3	62		41	46
79	55														5	60		39	45
142	55														5	66		34	48
58	55														9	49		33	105
78	55														5	56		6	78
88	55														3	64		48	52
93	55														14	54		5	88
96	55														9	52		26	60
59	55														14	52		12	85
69	55														10	54		26	67
72	55														7	56		10	71
73	55														5	58		13	53
74	55														15	45		12	53
76	55														11	54		33	43
143	55														1	63		32	48
88	56														7	59		29	49
93	56														2	57		12	48
96	56														7	54		7	88
142	56														10	51		26	66
59	56														3	90		21	75
146	56														3	87		11	49
69	56														5	87		5	78
92	56														6	88		7	70
126	56														4	93		20	68
79	56														5	85		37	41
89	56														3	89		37	47
143	56														6	92		31	96
129	56														3	93		2	59
139	56														6	85		5	61
145	56														6	86		31	55
78	56														6	93		29	55
86	56														4	88		36	109
87	56														5	88		3	62
90	56														7	88		8	78
130	56														3	84		32	100
95	56														8	85		34	104
138	56														4	90		34	42
69	57														8	87		50	56
78	57														5	93		35	41
88	57														2	87		25	68
93	57														1	90		5	60
60	57														3	83		8	80
61	57														2	90		43	46
86	57														2	84		40	48
87	57														3	94		32	46
75	57														7	86		23	73
72	57														9	86		7	79
66	57														6	87		5	66
79	57														9	17		33	96
85	57														13	16		9	49
64	57														9	13		3	84
70	57														21	28		5	56
77	57														18	22		42	45
64	58														15	18		25	65
69	58														9	14		3	64
78	58														19	23		8	85
88	58														16	19		29	51
93	58														10	13		30	33
61	58														20	23		23	97
90	58														22	28		29	32
87	58														22	25		34	105
63	59														21	26		26	69
64	59														15	19		29	92
69	59														19	22		32	52
78	59														12	15		31	56
62	59														20	24		17	71
66	59														22	27		3	69
65	59														16	20		34	101
87	59														21	25		14	54
68	59														7	17		4	90
85	59														21	30		9	52
67	59														11	14		35	49
70	59														16	23		14	76
86	59														9	12		24	70
75	59														17	20		23	68
63	60														9	16		8	87
64	60														13	20		26	62
65	60														14	18		34	106
66	60														13	17		5	93
69	60														22	30		17	76
68	60														15	22		20	67
87	60														18	25		5	80
64	61														11	15		14	52
65	61														12	16		31	47
66	61														13	19		35	42
69	61														21	24		24	78
87	61														6	9		2	87
67	61														9	20		27	47
78	61														10	16		25	69
68	61														10	17		36	107
85	61														22	26		17	53
65	62														7	21		14	77
66	62														8	13		16	75
66	63														10	20		34	49
68	63														9	18		10	72
69	63														17	21		10	54
68	64														8	11		25	61
69	64														8	12		46	49
67	64														10	14		33	36
70	64														17	24		1	90
78	64														8	14		9	75
72	64														16	24		2	70
71	64														6	10		19	73
68	65														9	15		7	56
69	65														7	14		3	47
70	65														5	8		5	58
78	65														8	17		15	45
71	65														7	16		33	106
72	65														6	16		23	77
85	65														12	18		33	103
69	66														9	23		41	45
70	66														18	30		3	83
71	66														14	30		11	67
78	66														18	28		2	90
80	66														18	32		11	54
85	66														15	32		19	81
72	66														17	30		25	60
75	66														15	30		25	82
77	66														17	28		13	76
84	66														9	30		2	84
87	66														14	28		37	50
83	66														14	32		33	107
86	66														14	29		21	59
70	67														14	33		24	67
71	67														8	28		7	73
72	67														11	31		31	88
78	67														13	30		14	67
80	67														15	34		31	48
85	67														29	97		12	95
75	67														29	100		26	56
71	68														27	97		5	48
72	68														29	96		29	99
78	68														29	93		8	75
73	68														31	100		24	74
75	68														34	103		24	57
120	68														33	105		30	54
72	69														31	96		9	73
75	69														36	109		3	94
78	69														32	100		21	93
73	69														34	104		28	72
76	69														33	96		7	86
77	69														34	105		1	63
74	69														29	92		34	43
85	69														34	101		28	93
80	69														34	106		7	59
73	70														36	107		28	85
75	70														33	106		18	57
76	70														33	103		36	41
77	70														33	107		10	67
78	70														29	99		6	81
80	70														28	93		30	52
85	70														35	109		30	69
74	70														30	92		8	79
75	71														35	102		17	69
76	71														27	94		31	53
77	71														38	108		23	66
78	71														38	109		11	72
74	71														33	108		9	86
120	71														21	55		20	52
124	71														21	57		39	47
75	72														21	59		5	72
76	72														116	141		35	109
78	72														118	141		2	57
120	72														118	143		13	75
124	72														116	139		15	97
77	72														17	55		25	64
76	73														18	55		9	92
120	73														17	53		22	49
124	73														18	57		30	92
121	73														130	159		35	102
148	73														132	160		27	94
123	73														133	159		7	77
125	73														53	76		29	33
127	73														51	74		27	56
128	73														53	77		8	65
122	73														54	79		46	50
119	73														54	72		12	64
145	73														53	78		7	54
149	73														54	74		21	66
126	73														51	79		6	87
77	74														51	54		38	108
78	75														49	52		12	79
79	75														51	56		10	51
80	75														48	52		38	109
79	76														50	56		16	72
80	76														46	49		33	108
80	77														46	50		23	83
85	77														57	78		14	92
143	77														59	78		11	73
86	77														59	80		9	17
85	78														2	27		18	30
86	78														2	26		13	16
81	78														4	29		9	13
84	78														4	31		14	30
143	78														47	105		21	28
82	78														47	102		18	28
83	78														43	109		18	22
87	78														47	108		15	18
88	78														45	103		9	14
84	79														47	104		19	23
85	79														45	105		16	19
86	79														45	108		10	13
88	79														45	109		20	23
143	79														45	107		22	28
146	79														36	157		22	25
87	79														38	157		21	26
82	79														34	158		15	19
83	79														33	160		19	22
147	79														48	81		18	32
150	79														46	83		12	15
142	79														48	82		15	32
144	79														44	83		20	24
139	79														99	130		22	27
83	80														100	130		16	20
84	80														99	131		21	25
85	80														53	67		7	17
86	80														53	66		17	30
87	80														53	65		21	30
143	80														13	38		15	30
146	80														15	39		11	14
147	80														16	38		16	23
150	80														99	126		9	12
84	81														98	126		17	20
85	81														99	127		9	16
86	81														92	143		13	20
87	81														92	140		17	28
146	81														92	142		14	18
147	81														30	33		13	17
150	81														29	32		2	27
151	81														29	33		9	30
88	81														103	149		22	30
89	81														99	149		15	22
154	81														102	151		18	25
148	81														101	151		11	15
149	81														99	152		14	28
153	81														91	105		12	16
143	81														91	104		13	19
152	81														90	105		14	32
144	81														87	148		21	24
145	81														86	146		6	9
85	82														85	145		9	20
86	82														92	128		10	16
147	82														92	130		10	17
150	82														90	129		22	26
151	82														11	67		7	21
86	83														10	67		13	38
87	84														8	65		8	13
150	84														51	148		10	20
88	85														52	147		9	18
150	85														52	148		17	21
146	85														52	145		8	11
146	86																	25	29
147	86																	8	12
150	86																	14	29
89	86																	14	33
143	86																	2	26
149	86																	10	14
146	87																	8	28
150	87																	17	24
90	87																	8	14
92	87																	16	24
93	87																	25	28
149	87																	6	10
147	87																	4	29
153	87																	9	15
91	87																	7	14
92	88																	5	8
93	88																	15	39
146	88																	16	38
149	88																	11	31
150	88																	8	17
91	88																	7	16
142	88																	6	16
94	88																	12	18
96	88																	13	30
126	88																	9	23
145	88																	15	34
143	88																	4	31
147	88																	36	157
95	88																	38	157
92	89																	34	158
93	89																	33	160
94	89																	43	114
145	89																	45	117
146	89																	52	138
149	89																	52	139
150	89																	96	130
153	89																	99	130
119	89																	99	126
122	89																	98	126
95	89																	92	128
96	89																	100	130
118	89																	99	127
126	89																	95	127
152	89																	92	130
147	89																	90	129
148	89																	99	131
151	89																	24	145
142	89																	25	141
93	90																	23	147
94	90																	92	143
95	90																	89	144
118	90																	89	145
119	90																	92	140
146	90																	87	148
149	90																	86	146
150	90																	86	141
96	90																	85	145
122	90																	92	146
126	90																	96	145
97	90																	92	142
94	91																	89	138
95	91																	83	108
96	91																	84	106
118	91																	12	146
119	91																	16	147
122	91																	19	106
126	91																	22	108
149	91																	15	107
123	91																	22	111
97	91																	76	143
145	91																	78	139
120	91																	73	150
121	91																	76	147
153	91																	76	140
95	92																	80	147
96	92																	23	124
118	92																	21	123
119	92																	66	99
122	92																	63	98
123	92																	6	146
126	92																	7	150
142	92																	82	130
145	92																	81	126
146	92																	38	136
149	92																	36	135
97	92																	53	125
130	92																	54	121
129	92																	51	148
150	92																	52	147
121	92																	52	148
125	92																	52	145
147	92																	34	116
148	92																	31	113
143	92																	68	139
141	92																	71	142
144	92																	16	156
96	93																	16	155
97	93																	19	155
118	93																	6	130
122	93																	7	133
126	93																	85	121
142	93																	84	120
145	93																	67	147
146	93																	64	147
149	93																	78	156
130	93																	53	133
97	94																	14	128
118	94																	14	141
119	94																	40	125
122	94																	48	70
126	94																	35	82
123	94																	84	160
130	94																	48	135
118	95																	19	115
119	95																	63	120
122	95																	28	38
123	95																	2	112
126	95																	91	115
130	95																	47	124
145	95																	71	134
127	95																	61	104
129	95																	59	146
124	95																	16	135
125	95																	41	70
120	95																	33	122
121	95																	32	152
149	95																	76	122
142	95																	3	124
122	96																	61	161
126	96																	39	98
130	96																	60	114
129	96																	23	152
142	96																	14	113
146	96																	30	126
145	96																	91	120
118	96																	43	140
138	96																	44	62
126	97																	2	139
130	97																	24	134
122	118																	8	100
123	118																	101	143
149	118																	3	117
126	118																	37	150
121	118																	3	161
124	118																	43	157
127	118
122	119
123	119
124	119
126	119
145	119
149	119
125	119
148	119
127	119
152	119
153	119
150	119
123	120
124	120
125	120
145	120
148	120
149	120
152	120
126	120
127	120
128	120
124	121
125	121
126	121
145	121
148	121
149	121
152	121
127	121
128	121
129	121
146	121
125	122
126	122
127	122
145	122
146	122
148	122
149	122
152	122
129	122
128	122
130	122
142	122
126	123
127	123
128	123
130	123
145	123
148	123
149	123
129	123
127	124
128	124
129	124
130	124
145	124
148	124
149	124
131	124
141	124
128	125
129	125
130	125
141	125
145	125
148	125
149	125
142	125
144	125
131	125
138	125
132	125
146	125
129	126
130	126
131	126
141	126
142	126
145	126
132	126
138	126
146	126
149	126
148	126
139	126
130	127
131	127
132	127
141	127
145	127
138	127
131	128
132	128
138	128
141	128
145	128
133	128
137	128
134	128
142	128
144	128
132	129
137	129
138	129
141	129
142	129
145	129
133	129
134	129
139	129
135	129
140	129
143	129
144	129
146	129
136	129
133	130
138	130
141	130
142	130
145	130
134	131
138	131
141	131
137	131
135	132
137	132
138	132
141	132
136	132
139	132
140	132
142	132
137	133
138	133
141	133
136	133
137	134
138	134
139	134
141	134
140	134
138	135
139	135
140	135
141	135
142	135
139	136
140	136
141	136
142	136
143	136
140	137
141	137
142	137
143	137
144	137
141	138
142	138
143	138
144	138
145	138
146	138
142	139
143	139
144	139
145	139
146	139
143	140
144	140
145	140
146	140
147	140
144	141
145	141
146	141
147	141
148	141
145	142
146	142
147	142
148	142
149	142
150	142
146	143
147	143
148	143
149	143
150	143
151	143
147	144
148	144
149	144
150	144
151	144
148	145
149	145
150	145
151	145
152	145
149	146
150	146
151	146
152	146
153	146
150	147
151	147
152	147
153	147
154	147
151	148
152	148
153	148
154	148
152	149
153	149
154	149
153	150
154	150
155	150
154	151
155	151
155	152
2	58
2	59
2	60
2	61
2	62
2	63
2	5
2	57
2	87
2	90
2	27
2	25
2	26
3	57
3	58
3	59
3	60
3	61
3	87
3	88
3	90
3	6
3	86
3	93
3	26
3	27
3	56
3	89
4	56
4	57
4	58
4	59
4	60
4	86
4	87
4	88
4	89
4	90
4	93
4	27
4	7
4	55
4	78
4	85
4	29
4	92
4	94
4	91
4	28
4	26
4	30
5	27
5	55
5	56
5	57
5	58
5	59
5	78
5	85
5	86
5	87
5	88
5	89
5	93
5	69
5	79
5	8
5	28
5	29
5	66
5	60
5	61
5	84
5	26
5	64
5	62
6	55
6	56
6	57
6	58
6	59
6	77
6	78
6	79
6	80
6	85
6	86
6	87
6	88
6	93
6	29
6	54
6	9
6	53
6	69
6	75
6	51
6	81
6	92
7	29
7	53
7	54
7	55
7	56
7	57
7	59
7	69
7	75
7	77
7	78
7	79
7	86
7	88
7	21
7	76
7	10
7	52
7	74
7	14
7	17
7	70
7	26
7	66
7	72
7	28
7	58
7	68
7	71
7	85
8	53
8	54
8	55
8	56
8	74
8	75
8	76
8	77
8	78
8	79
8	52
8	11
8	14
8	17
8	69
8	70
8	12
9	12
9	13
9	14
9	17
9	52
9	53
9	54
9	55
9	74
9	75
9	76
9	77
9	78
9	79
9	15
9	18
9	73
9	16
9	21
9	56
9	57
9	69
9	72
10	13
10	14
10	17
10	53
10	54
10	73
10	74
10	75
10	76
10	77
10	16
10	52
10	15
10	72
11	14
11	53
11	74
11	76
11	52
12	15
12	52
12	53
12	74
12	16
12	49
12	17
13	16
13	17
13	53
13	74
13	75
13	18
13	73
13	19
13	55
13	20
13	76
13	72
14	17
14	18
14	19
14	32
14	49
14	52
14	53
14	54
14	55
14	73
14	74
14	75
14	30
14	20
14	21
14	22
14	28
14	51
14	29
14	31
14	56
14	48
14	50
15	18
15	19
15	32
15	49
15	55
15	73
15	74
15	20
15	22
15	21
15	23
15	46
15	47
15	48
15	30
16	19
16	20
16	21
16	55
16	73
16	74
16	23
16	75
16	22
16	72
17	20
17	21
17	22
17	23
17	55
17	72
17	73
17	74
17	75
17	28
17	24
17	26
17	57
17	53
17	69
17	76
18	21
18	22
18	23
18	28
18	55
18	72
18	73
18	74
18	75
18	26
18	24
18	29
18	30
18	32
18	27
18	56
18	49
18	31
18	47
19	22
19	23
19	24
19	28
19	55
19	72
19	73
20	23
20	24
20	28
20	72
20	73
20	74
20	75
20	25
20	26
20	71
21	24
21	25
21	26
21	28
21	55
21	57
21	69
21	72
21	73
21	75
21	27
21	64
21	56
21	59
21	68
21	74
21	29
21	58
21	70
21	71
22	25
22	26
22	27
22	28
22	72
22	29
23	26
23	28
23	64
23	73
24	64
24	72
24	27
24	69
24	28
24	68
24	65
24	71
24	73
24	70
24	75
25	58
25	59
25	63
25	64
25	69
25	28
25	60
26	57
26	58
26	59
26	63
26	64
26	69
26	56
26	60
26	29
26	55
26	72
26	65
26	68
27	56
27	57
27	58
27	59
27	64
27	69
27	55
27	30
28	55
28	56
28	57
28	58
28	59
28	31
29	54
29	55
29	56
29	57
29	58
29	93
29	32
29	96
29	51
29	97
29	92
29	100
29	94
29	95
30	49
30	51
30	54
30	55
30	56
30	57
30	96
30	100
30	50
30	52
30	33
30	48
30	47
30	53
31	48
31	49
31	50
31	51
31	52
31	54
31	55
31	56
31	96
31	97
31	99
31	100
31	34
31	47
31	35
31	98
31	95
32	47
32	48
32	49
32	50
32	51
32	96
32	100
32	35
32	46
32	99
32	52
32	54
32	55
33	46
33	47
33	48
33	49
33	50
33	51
33	100
33	103
33	104
33	36
33	45
33	106
33	99
33	101
33	105
33	102
34	45
34	46
34	47
34	48
34	49
34	50
34	100
34	103
34	104
34	37
34	44
34	106
34	105
34	111
35	44
35	45
35	46
35	47
35	48
35	49
35	50
35	103
35	104
35	105
35	106
35	107
35	109
35	111
35	38
35	43
35	136
35	39
35	51
36	43
36	44
36	45
36	46
36	47
36	48
36	104
36	105
36	106
36	109
36	111
36	136
36	42
36	110
36	39
36	107
36	108
36	112
36	135
36	156
36	137
36	138
36	139
37	42
37	43
37	44
37	45
37	46
37	47
37	48
37	104
37	106
37	107
37	109
37	111
37	136
37	40
37	108
37	110
37	41
37	156
38	41
38	42
38	43
38	44
38	45
38	46
38	48
38	106
38	107
38	108
38	109
38	110
38	136
38	156
38	157
38	159
38	137
38	138
38	139
38	155
38	160
38	111
38	130
38	161
39	42
39	43
39	44
[truncated: 698 more rows]

[truncated: 14 more sheets: figure_S1-3, figure_S1-4, figure_S1-5, figure_S1-6, figure_S1-7, figure_S1-8, figure_S1-9, figure_S1-10, figure_S2, figure_S3, figure_S5, figure_S8, figure_S9, figure_S10]
